# Supplementary material for: Identification of Bari Transposons in 23 Sequenced Drosophila Genomes Reveals Novel Structural Variants, MITEs and Horizontal Transfer
Source: PLoS One. 2016 May 23;11(5):e0156014. doi: 10.1371/journal.pone.0156014 (PMC4877112; doi:10.1371/journal.pone.0156014)
Supplement: S1 File — (XLSX) [file pone.0156014.s006.xlsx]

## Sheet: Foglio1
D.ananasse			D.biarmipes			D.erecta			D.kikkawai			D.miranda			D.mojavensis			D.persimilis			D.rhopaloa			D.pseudoobscura			D.simulans			D.sechellia			D.suzukii			D.virilis			D.willistoni			D.melanogaster
CH902642.1;476186:481186			KB462570;350420:355420			CH954180;2364230:2369230			KB459589;26661:31661			CM001518;1548951:1553951			CH933810;15338257:15343257			CH479334;13234:18234			KB450291;7543:12543			CH379060;6058180:6063180			CM002912;22997951:23002951			CH480815;4150969:4155969			KI419149;7961547:7966547			CH940663;1364816:1369816			CH964259;101635:106635			CP007080;17507:22507
CH902631.1;1221470:1226470			KB462521;703:5703			CH954179;22554474:22559474			KB458865;5937:10937			CM001520;27051447:27056447			CH933920;3016:8016			CH479190;839226:844226			KB450312;1132:6132			CM000071;1440150:1445150			CM002912;7865939:7870939			CH480816;921950:926950			KI420516;20796:25796			CH940647;22873906:22878906			CH964168;968899:973899			NC_024512;2836616:2841616
CH902637.1;353380:358380			KB462605;14255:19255			CH954179;19317874:19322874			KB459223;23699:28699			CM001516;19372213:19377213			CH933809;8918634:8923634			CH479185;5790054:5795054			KB448667;4194:9194			CH379061;6088490:6093490			CM002911;1099162:1104162			CH480816;436597:441597			KI419751;281753:286753			CH940654;1890934:1895934			CH964270;281785:286785			NT_033777;3874433:3879433
CH903143.1;2580:7580			KB462081;5769:10769			CH954180;18052687:18057687			KB459456;4030:9030			CM001520;501175:506175			CH933841;71682:76682			CH479180;7222625:7227625			KB452050;74418:79418			CH379070;2177249:2182249			CM002914;16479145:16484145			CH480829;2027797:2032797			KI419149;7613996:7618996			CH940650;1187698:1192698			CH964286;2413776:2418776			NC_024512;514414:519414
CH902620.1;14858636:14863636			KB461948;76789:81789			CH954177;6967626:6972626			KB458952;13074:18074			CM001517;13205968:13210968			CH933814;2587275:2592275			CH479499;8068:13068			KB451637;54394:59394			CM000070;30004278:30009278			CM002910;22989717:22994717			CH480825;955700:960700			KI419236;30550:35550			CH940652;5125307:5130307			CH964289;954411:959411			NC_024512;2907740:2912740
CH902641.1;1330267:1335267			KB462150;17698:22698			CH954193;26012:31012			KB459454;11039:16039			CM001518;5023910:5028910			CH933817;390563:395563			CH479182;3661174:3666174			KB451085;371665:376665			CM000070;18011690:18016690			CM002914;20604314:20609314			CH480822;81135:86135			KI421088;3785036:3790036			CH941141;2068:7068			CH964024;47024:52024			CP007106;235281:240281
CH902618.1;9367441:9372441			KB462852;4993:9993			CH954611;623:5623			KB459884;431193:436193			CM001520;22034448:22039448			CH933809;24732309:24737309			CH479309;15457:20457			KB450622;25308:30308			CH475700;533:5533			CM002913;11733123:11738123			CH480832;1154727:1159727			KI420799;16438:21438			CH940651;2463687:2468687			CH964216;20457:25457			NW_007931085;7745:12745
CH902625.1;1147703:1152703			KB462857;12175:17175			CH954763;2032:7032			KB459750;28571:33571			CM001519;1381937:1386937			CH933806;13279784:13284784			CH479185;4441290:4446290			KB452314;17325:22325			CH379060;7862299:7867299			CM002910;22084519:22089519			CH480839;569558:574558			KI420009;2477376:2482376			CH940717;35377:40377			CH964197;22911:27911			NW_007931114;15081:20081
CH902663.1;310486:315486			KB462170;6060:11060			CH954180;5420269:5425269			KB459685;1455411:1460411			CM001516;21936340:21941340			CH933806;6666208:6671208			CH479215;282991:287991			KB451269;14466:19466			CH379058;3547785:3552785			CM002914;18929965:18934965			CH480891;70814:75814			KI421142;114328:119328			CH940647;15009908:15014908			CH964299;21667:26667			NC_024512;2994728:2999728
CH903007.1;912:5912			KB462460;981141:986141			CH954182;961378:966378			KB459196;3054:8054			CM001519;19711912:19716912			CH933850;38626:43626			CH479193;426154:431154			KB451147;12803:17803			CH379069;12664804:12669804			CM002914;4307320:4312320			CH480830;60398:65398			KI420362;4597625:4602625			CH940647;19999691:20004691			CH964007;24401:29401			NT_033777;55523:60523
CH902632.1;1218629:1223629			KB461945;5866:10866			CH954246;15802:20802			KB459720;700715:705715			CM001520;11770721:11775721			CH933836;78278:83278			CH479183;4158854:4163854			KB451834;2600:7600			CH379065;1706991:1711991			CM002911;8781946:8786946			CH480825;57491:62491			KI420009;5352417:5357417			CH940651;3826620:3831620			CH964185;126541:131541			NT_033777;2506633:2511633
CH902698.1;96645:101645			KB462836;7184:12184			CH954177;12311009:12316009			KB458837;7043:12043			CM001517;25810246:25815246			CH933806;20154879:20159879			CH479188;1850482:1855482			KB450668;4636:9636			CH379064;2626063:2631063			CM002914;7837085:7842085			CH480880;153388:158388			KI419757;32792:37792			CH940709;30074:35074			CH963926;197352:202352			AE014297;3097209:3102209
CH902641.1;967252:972252			KB462046;1645:6645			CH954657;1704:6704			KB459308;8:5008			CM001516;15082765:15087765			CH933810;6909086:6914086			CH479343;3564:8564			KB450426;9708:14708			CM000071;16946971:16951971			CM002914;10304593:10309593			CH480823;2142927:2147927			KI419596;69913:74913			CH940647;732924:737924			CH964291;4162580:4167580			CP007106;2598279:2603279
CH902648.1;740421:745421			KB462687;14238:19238			CH954241;1329:6329			KB459916;2914:7914			CM001520;24031448:24036448			CH933807;14265193:14270193			CH479180;1443271:1448271			KB449200;3798:8798			CH475411;38242:43242			CM002910;1291374:1296374			CH480815;11880106:11885106			KI419354;898042:903042			CH940653;1804555:1809555			CH964294;4442053:4447053			NW_007931114;10146:15146
CH902633.1;948825:953825			KB462558;2122109:2127109			CH954179;365484:370484			KB459545;2454:7454			CM001520;20988729:20993729			CH933812;2412459:2417459			CH479613;7429:12429			KB449509;6244:11244			CH379064;3929231:3934231			CM002914;16223107:16228107			CH480877;120796:125796			KI419887;425684:430684			CH940663;749700:754700			CH964291;4524363:4529363			CP007106;33536:38536
CH902622.1;1380764:1385764			KB462579;2463504:2468504			CH954238;32029:37029			KB458881;7400:12400			CM001518;25643909:25648909			CH933807;1332704:1337704			CH479231;246307:251307			KB451925;51242:56242			CM000071;14125969:14130969			CM002913;26593843:26598843			CH480831;1031926:1036926			KI420549;30050:35050			CH940901;2282:7282			CH964265;596530:601530			CP007106;3413323:3418323
CH902631.1;2239729:2244729			KB462532;24166:29166			CH954180;1508733:1513733			KB459938;30315:35315			CM001516;2297822:2302822			CH933810;8482508:8487508			CH479179;2048368:2053368			KB451377;11125:16125			CH379067;1326471:1331471			CM002911;8717236:8722236			CH480815;6954808:6959808			KI420009;3942905:3947905			CH940651;3810920:3815920			CH963857;7151278:7156278			NC_024512;2839941:2844941
CH902618.1;19508746:19513746			KB462530;7400:12400			CH954224;2710:7710			KB459654;35974:40974			CM001518;11066307:11071307			CH933814;474288:479288			CH479428;9145:14145			KB450631;8697:13697			CH379068;735060:740060			CM002914;1380741:1385741			CH480828;1565030:1570030			KI421317;2249122:2254122			CH940649;4539210:4544210			CH963925;268593:273593			NC_024512;3273634:3278634
CH902645.1;876640:881640			KB462165;10512:15512			CH954180;18496061:18501061			KB459500;26139:31139			CM001516;12302782:12307782			CH933810;1318763:1323763			CH479179;5427692:5432692			KB451942;25733:30733			CM000070;30692856:30697856			CM002911;86648:91648			CH480832;780096:785096			KI420993;134106:139106			CH940662;423045:428045			CH964239;1748586:1753586			CP007106;2943489:2948489
CH902652.1;40235:45235			KB462649;566:5566			CH954182;7085694:7090694			KB459657;1245682:1250682			CM001517;28555360:28560360			CH933812;4047946:4052946			CH479193;728743:733743			KB451444;7000:12000			CH379060;2827884:2832884			CM002914;20739015:20744015			CH480822;142603:147603			KI419649;2341210:2346210			CH940868;28147:33147			CH964260;31196:36196			CP007106;1688099:1693099
CH902637.1;1292027:1297027			KB462579;1746452:1751452			CH954402;3860:8860			KB458750;9383:14383			CM001518;32972813:32977813			CH933810;7602534:7607534			CH479185;5926957:5931957			KB449429;24359:29359			CH475940;4885:9885			CM002914;11385602:11390602			CH480815;2374292:2379292			KI419649;1698053:1703053			CH940650;12923263:12928263			CH964214;723657:728657			NC_024512;174091:179091
CH902637.1;1555357:1560357			KB462784;4161:9161			CH954261;38255:43255			KB459634;200273:205273			CM001520;6859478:6864478			CH933861;81397:86397			CH479374;78096:83096			KB452563;37058:42058			CH475958;8422:13422			CM002910;22164497:22169497			CH480822;137947:142947			KI419649;10133768:10138768			CH940653;3974505:3979505			CH963847;4490012:4495012			CP009135;378:5378
CH903754.1;2745:7745			KB462172;18932:23932			CH954179;572241:577241			KB459821;314251:319251			CM001519;16141864:16146864			CH933808;4155525:4160525			CH479187;3035572:3040572			KB451395;7831:12831			CH379070;2710548:2715548			CM002911;3706929:3711929			CH480836;338478:343478			KI421142;128327:133327			CH940651;10991990:10996990			CH964296;105153:110153			CP007106;2802514:2807514
CH902915.1;37442:42442			KB462602;2228450:2233450			CH954177;13905693:13910693			KB459571;144313:149313			CM001520;9223950:9228950			CH933899;34028:39028			CH479200;1494253:1499253			KB449815;23964:28964			CH379064;3691836:3696836			CM002914;8003219:8008219			CH480815;3439333:3444333			KI420009;8397222:8402222			CH940671;132993:137993			CH964278;83324:88324			CP007106;212252:217252
CH902630.1;2362390:2367390			KB462800;1683:6683			CH954245;1221:6221			KB459786;144381:149381			CM001520;25890976:25895976			CH933807;19708153:19713153			CH479320;19947:24947			KB450112;5856:10856			CM000071;6825567:6830567			CM002910;22361971:22366971			CH480822;3026137:3031137			KI419180;174437:179437			CH940659;551312:556312			CH964095;4922025:4927025			NC_024512;54422:59422
CH902860.1;176:5176			KB462620;31744:36744			CH954180;3278667:3283667			KB459092;11786:16786			CM001519;16779581:16784581			CH933960;4951:9951			CH479240;3345:8345			KB451800;457894:462894			CH379064;9931914:9936914			CM002911;614827:619827			CH480896;5573:10573			KI419358;269357:274357			CH940654;1079972:1084972			CH964266;70002:75002			NC_004354;22203474:22208474
CH902634.1;1779539:1784539			KB462463;2344349:2349349			CH954177;26063200:26068200			KB459685;1069124:1074124			CM001517;13690262:13695262			CH933808;20022519:20027519			CH479196;142667:147667			KB451407;2443:7443			CH379061;4729163:4734163			CM002911;2030103:2035103			CH480852;440866:445866			KI419649;4300833:4305833			CH940653;1216870:1221870			CH963925;990025:995025			CP007106;603011:608011
CH902669.1;276733:281733			KB462590;2259223:2264223			CH954629;1228:6228			KB459808;1820478:1825478			CM001517;13907101:13912101			CH933806;12364658:12369658			CH479213;127073:132073			KB451640;7865:12865			CH379058;938879:943879			CM002910;22000002:22005002			CH481079;4800:9800			KI420092;387145:392145			CH940651;10430860:10435860			CH964204;81448:86448			NW_007931086;31914:36914
CH902630.1;333131:338131			KB462378;115640:120640			CH954181;6634999:6639999			KB459206;1585:6585			CM001517;11242542:11247542			CH933807;2341043:2346043			CH479233;416740:421740			KB451944;2062:7062			CH475534;55798:60798			CM002910;11801319:11806319			CH480819;3089180:3094180			KI420056;706775:711775			CH940649;7739400:7744400			CH963925;947870:952870			NC_024512;3014972:3019972
CH902646.1;342967:347967			KB462455;324930:329930			CH954284;2704:7704			KB459697;7589:12589			CM001520;6665131:6670131			CH933810;7521895:7526895			CH479248;96877:101877			KB451667;15234:20234			CH475640;15682:20682			CM002914;9418605:9423605			CH480819;4128851:4133851			KI420531;56450:61450			CH940708;58598:63598			CH959755;6780:11780			NT_037436;11506854:11511854
CH902718.1;82930:87930			KB462464;2440:7440			CH954177;63085:68085			KB459875;707049:712049			CM001520;12779363:12784363			CH933858;53350:58350			CH479184;2738588:2743588			KB451923;67497:72497			CH475738;1751:6751			CM002910;4537147:4542147			CH481050;6317:11317			KI419649;12701492:12706492			CH940656;3023280:3028280			CH964288;127323:132323			NC_004354;22538687:22543687
CH902621.1;5715484:5720484			KB462287;260179:265179			CH954178;15966788:15971788			KB459727;100841:105841			CM001516;11270900:11275900			CH933815;352463:357463			CH479194;409640:414640			KB452632;64868:69868			CH475734;7088:12088			CM002913;2108532:2113532			CH480830;1263333:1268333			KI419235;799009:804009			CH940664;2035226:2040226			CH964085;79139:84139			DS483746;2211:7211
CH902662.1;463058:468058			KB462814;2536997:2541997			CH954183;1863106:1868106			KB458769;13354:18354			CM001519;5186048:5191048			CH933810;480179:485179			CH479221;43304:48304			KB448830;1227:6227			CH379067;699629:704629			CM002912;23152096:23157096			CH480819;4691233:4696233			KI419235;1031911:1036911			CH940647;9985559:9990559			CH964291;265411:270411			NW_007931121;5867:10867
CH903524.1;3208:8208			KB462825;18:5018			CH954177;8945609:8950609			KB459831;37568:42568			CM001518;20349536:20354536			CH933817;1072896:1077896			CH479180;2352078:2357078			KB449249;16465:21465			CH475422;1629:6629			CM002914;11931033:11936033			CH480815;19489173:19494173			KI419649;4404915:4409915			CH940697;147478:152478			CH963851;1333518:1338518			NT_033777;3048375:3053375
CH902618.1;16487114:16492114			KB462373;38547:43547			CH954198;8980:13980			KB459963;422473:427473			CM001519;3749757:3754757			CH933809;24571006:24576006			CH479193;1337414:1342414			KB452494;83334:88334			CH379058;1408613:1413613			CM002911;3233770:3238770			CH481246;1743:6743			KI419922;237711:242711			CH940653;3260298:3265298			CH964287;286862:291862			NW_007931078;74839:79839
CH902640.1;1184584:1189584			KB462646;116512:121512			CH954180;18075547:18080547			KB459755;31863:36863			CM001518;22426347:22431347			CH933806;14553643:14558643			CH479214;405197:410197			KB450911;35475:40475			CH379064;4961026:4966026			CM002911;1991545:1996545			CH480845;215786:220786			KI421375;10790:15790			CH940668;522626:527626			CH964177;45639:50639			NW_007931078;33390:38390
CH902618.1;4484648:4489648			KB462523;22368:27368			CH954180;10515326:10520326			KB459525;6598:11598			CM001520;21581804:21586804			CH933810;1961196:1966196			CH479204;1329357:1334357			KB451079;62457:67457			CM000071;9862479:9867479			CM002912;22452171:22457171			CH480816;7828980:7833980			KI419307;23257:28257			CH940655;3927232:3932232			CH964278;963138:968138			CP007106;3266309:3271309
CH902620.1;11038316:11043316			KB462626;1633:6633			CH954668;2199:7199			KB458956;3908:8908			CM001518;19453719:19458719			CH933811;2921328:2926328			CH479240;201273:206273			KB450428;6113:11113			CH379063;2941209:2946209			CM002911;68498:73498			CH481020;13458:18458			KI420053;99519:104519			CH940710;18709:23709			CH963931;101:5101			NC_024512;890419:895419
CH902620.1;4589221:4594221			KB462889;36609:41609			CH954178;7243452:7248452			KB459864;63380:68380			CM001520;10731774:10736774			CH933806;893091:898091			CH479301;38078:43078			KB452558;97984:102984			CH379069;6565318:6570318			CM002910;22798567:22803567			CH481017;5949:10949			KI419235;4083539:4088539			CH940648;7290869:7295869			CH963985;36:5036			NW_001844938;324:5324
CH902637.1;1254334:1259334			KB462602;2003979:2008979			CH954291;2025:7025			KB459691;3141707:3146707			CM001520;24499092:24504092			CH933816;653972:658972			CH479292;60406:65406			KB452397;455594:460594			CM000071;8475947:8480947			CM002916;108110:113110			CH480984;5376:10376			KI419186;10281:15281			CH940651;1931779:1936779			CH964286;1283873:1288873			NC_004354;22694637:22699637
CH902626.1;4115940:4120940			KB462277;8006:13006			CH954179;10859836:10864836			KB459886;1296723:1301723			CM001519;20686488:20691488			CH933812;3003849:3008849			CH479181;142761:147761			KB452628;61784:66784			CH475614;7241:12241			CM002911;18946562:18951562			CH480829;779189:784189			KI421201;2227613:2232613			CH940651;6910499:6915499			CH964291;2981278:2986278			NC_004353;1233434:1238434
CH903183.1;5753:10753			KB462634;41460:46460			CH954183;855759:860759			KB459684;177330:182330			CM001516;8627632:8632632			CH933815;1255293:1260293			CH479261;89601:94601			KB452514;5984:10984			CH379070;6608776:6613776			CM002914;16080934:16085934			CH480907;129430:134430			KI419694;155236:160236			CH940696;211550:216550			CH964293;29570:34570			NC_024512;2124581:2129581
CH902631.1;1328732:1333732			KB462568;13585:18585			CH954186;9792:14792			KB459445;6434:11434			CM001519;12852843:12857843			CH933811;2995689:3000689			CH479183;5304839:5309839			KB449271;99829:104829			CH475593;42080:47080			CM002914;7201535:7206535			CH480904;7279:12279			KI421116;59511:64511			CH940676;542506:547506			CH964095;1912545:1917545			NC_024512;128476:133476
CH902629.1;1541760:1546760			KB462640;1276735:1281735			CH954196;37645:42645			KB459249;242:5242			CM001516;1169251:1174251			CH933814;2038871:2043871			CH479196;791299:796299			KB448637;1961:6961			CH475442;51643:56643			CM002911;956977:961977			CH480818;4868073:4873073			KI419151;157785:162785			CH940659;10076:15076			CH963851;1121165:1126165			CP007090;28300:33300
CH902625.1;2308515:2313515			KB462385;3541:8541			CH954188;2799:7799			KB459685;1637019:1642019			CM001519;8679700:8684700			CH933808;5290931:5295931			CH479210;790071:795071			KB448321;7618:12618			CH379061;2011182:2016182			CM002912;23438782:23443782			CH481015;1346:6346			KI421357;290232:295232			CH940650;11401549:11406549			CH963847;656846:661846			CP007086;8324:13324
CH902652.1;607771:612771			KB462505;4699:9699			CH954180;15271670:15276670			KB459821;416663:421663			CM001518;24659040:24664040			CH933812;1903065:1908065			CH479180;379740:384740			KB449447;19104:24104			CH475481;61744:66744			CM002914;19181798:19186798			CH480824;3123889:3128889			KI420486;258848:263848			CH940653;3810085:3815085			CH964282;141029:146029			NC_024512;213949:218949
CH902907.1;37463:42463			KB462349;18022:23022			CH954180;12969813:12974813			KB459709;546:5546			CM001518;13966488:13971488			CH933810;13848318:13853318			CH479188;2708849:2713849			KB452644;14109:19109			CH475682;31769:36769			CM002912;2552761:2557761			CH481492;78:5078			KI420362;1632911:1637911			CH940649;16871127:16876127			CH964239;10117666:10122666			NC_024512;998998:1003998
CH902627.1;1429987:1434987			KB462331;5006:10006			CH954178;11685193:11690193			KB459343;31046:36046			CM001518;24797368:24802368			CH933811;1051600:1056600			CH479195;1159199:1164199			KB449010;77349:82349			CH379058;1542196:1547196			CM002910;11866011:11871011			CH480815;15332629:15337629			KI419887;130018:135018			CH940703;33677:38677			CH963889;11690:16690			NC_024512;502345:507345
CH902630.1;2009435:2014435			KB462068;815559:820559			CH954194;58904:63904			KB459755;29021:34021			CM001516;2870446:2875446			CH933809;17443539:17448539			CH479199;1540024:1545024			KB450779;2831:7831			CH379062;221401:226401			CM002914;6920309:6925309			CH480815;11408242:11413242			KI421088;320361:325361			CH940655;3483480:3488480			CH963738;95884:100884			NT_033777;4025366:4030366
CH902677.1;71091:76091			KB462351;17905:22905			CH954179;14036875:14041875			KB459291;8345:13345			CM001519;15495091:15500091			CH933812;2371259:2376259			CH479179;9863389:9868389			KB451791;56963:61963			CH475427;9316:14316			CM002910;15375293:15380293			CH480894;109590:114590			KI419649;1885272:1890272			CH940652;8672871:8677871			CH964239;9724440:9729440			CP007113;11018:16018
CH903078.1;5215:10215			KB462394;1051728:1056728			CH954178;1949854:1954854			KB459036;33967:38967			CM001520;4715356:4720356			CH933812;3642315:3647315			CH479282;110978:115978			KB449697;24740:29740			CM000071;9937514:9942514			CM002914;14551299:14556299			CH480819;684779:689779			KI420156;91010:96010			CH940664;1760361:1765361			CH963878;145859:150859			CP007084;24201:29201
CH902622.1;5367902:5372902			KB462861;17108:22108			CH954199;8232:13232			KB459808;1330762:1335762			CM001520;24548563:24553563			CH933808;7620108:7625108			CH479189;3066849:3071849			KB451958;24952:29952			CM000071;132760:137760			CM002916;154158:159158			CH480815;13444867:13449867			KI421338;119407:124407			CH940651;10556780:10561780			CH964202;23183:28183			CP007106;889980:894980
CH903300.1;2135:7135			KB462840;55507:60507			CH954178;23301424:23306424			KB459607;896851:901851			CM001518;26215516:26220516			CH933811;1676327:1681327			CH479191;1212032:1217032			KB450566;67192:72192			CH379064;6814844:6819844			CM002910;23114601:23119601			CH480819;980580:985580			KI419651;192666:197666			CH940665;2002214:2007214			CH964280;688525:693525			CP007072;30601:35601
CH902705.1;79793:84793			KB461968;132909:137909			CH954181;12440465:12445465			KB459334;2208:7208			CM001519;8919211:8924211			CH933810;8201248:8206248			CH479183;780635:785635			KB449138;6733:11733			CH379060;5531761:5536761			CM002912;16157081:16162081			CH480837;95126:100126			KI420545;333353:338353			CH940647;11300801:11305801			CH963847;4080794:4085794			CP007106;811232:816232
CH902864.1;3768:8768			KB462620;21945:26945			CH954180;13907586:13912586			KB459048;11872:16872			CM001516;22114958:22119958			CH933842;40952:45952			CH479181;5530014:5535014			KB452185;104651:109651			CH379064;10903458:10908458			CM002914;6570692:6575692			CH480843;452335:457335			KI419324;7653:12653			CH940649;2468316:2473316			CH964239;8400695:8405695			CP007077;29374:34374
CH903006.1;12933:17933			KB462357;8967:13967			CH954180;114764:119764			KB458972;8384:13384			CM001520;7436020:7441020			CH933815;2081582:2086582			CH479418;22187:27187			KB450996;8686:13686			CH379063;716582:721582			CM002914;7023265:7028265			CH480821;4120266:4125266			KI421398;332088:337088			CH940679;106189:111189			CH964286;1472288:1477288			NW_007931119;33748:38748
CH902623.1;1740213:1745213			KB462723;10906:15906			CH954180;16011978:16016978			KB459498;13235:18235			CM001517;5341054:5346054			CH934079;1710:6710			CH479180;5143846:5148846			KB452383;70273:75273			CH475529;4798:9798			CM002914;14277363:14282363			CH480823;2729759:2734759			KI420395;71207:76207			CH940653;724912:729912			CH964283;47271:52271			CP007106;3181553:3186553
CH902687.1;109581:114581			KB462832;2193471:2198471			CH954796;1708:6708			KB459688;919942:924942			CM001520;12275598:12280598			CH933809;23305939:23310939			CH479209;112021:117021			KB451664;93691:98691			CH379063;8766010:8771010			CM002914;4223063:4228063			CH480820;4881959:4886959			KI419149;18558379:18563379			CH940752;20855:25855			CH964294;2699639:2704639			AE014297;2429608:2434608
CH902719.1;12287:17287			KB462457;4978:9978			CH954211;27889:32889			KB459578;3750:8750			CM001520;13295486:13300486			CH933833;38668:43668			CH479184;163337:168337			KB450431;9176:14176			CM000071;10679967:10684967			CM002910;17268676:17273676			CH480825;1993158:1998158			KI420647;278012:283012			CH940684;176669:181669			CH964239;5058786:5063786			NC_024512;1658222:1663222
CH902630.1;2600476:2605476			KB462403;306228:311228			CH954180;115115:120115			KB459292;3011:8011			CM001520;7774729:7779729			CH933810;15729645:15734645			CH479194;939573:944573			KB450676;8744:13744			CH475411;1246:6246			CM002912;17202352:17207352			CH480876;130111:135111			KI419757;42934:47934			CH941070;294:5294			CH964294;1030585:1035585			NC_024512;2482519:2487519
CH903000.1;2893:7893			KB461956;13972:18972			CH954185;163296:168296			KB459722;8367:13367			CM001520;6958635:6963635			CH933892;25957:30957			CH479183;4226314:4231314			KB450411;14083:19083			CH475520;2275:7275			CM002911;6985310:6990310			CH481124;36217:41217			KI419585;86568:91568			CH940655;465154:470154			CH963905;22556:27556			NW_007931084;14474:19474
CH902637.1;570553:575553			KB462602;1112475:1117475			CH954260;35866:40866			KB459720;579720:584720			CM001519;13439285:13444285			CH933812;1877631:1882631			CH479179;10936110:10941110			KB452480;26107:31107			CM000070;9505999:9510999			CM002910;21532856:21537856			CH480832;1261046:1266046			KI419150;528930:533930			CH940650;5396657:5401657			CH964262;59892:64892			NT_037436;27477484:27482484
CH902626.1;3909891:3914891			KB462665;13001:18001			CH954219;40894:45894			KB459848;74172:79172			CM001518;27669179:27674179			CH934115;5733:10733			CH479189;2523893:2528893			KB450573;2571:7571			CH379061;4376173:4381173			CM002910;21815859:21820859			CH480846;102873:107873			KI419924;430596:435596			CH940664;233301:238301			CH963847;3997546:4002546			CP007071;9557:14557
CH902674.1;175413:180413			KB462804;34402:39402			CH954223;77501:82501			KB458710;20:5020			CM001516;2058672:2063672			CH933810;15350796:15355796			CH479197;356229:361229			KB452010;28754:33754			CM000070;18013481:18018481			CM002914;14700484:14705484			CH480837;203604:208604			KI419691;105543:110543			CH940649;4836720:4841720			CH963849;5774419:5779419			CP007106;2114872:2119872
CH902633.1;232017:237017			KB462537;20180:25180			CH954180;12139519:12144519			KB459635;4916:9916			CM001516;602496:607496			CH933809;151989:156989			CH479295;10201:15201			KB451977;36258:41258			CH475401;177148:182148			CM002914;8717638:8722638			CH480847;544285:549285			KI420009;11043932:11048932			CH940649;13619031:13624031			CH963954;341879:346879			NT_033777;2505356:2510356
CH902624.1;2765271:2770271			KB462832;1456098:1461098			CH954496;2655:7655			KB459656;8564:13564			CM001520;8679722:8684722			CH933863;9359:14359			CH479184;2845893:2850893			KB451239;3487:8487			CH379061;6034303:6039303			CM002910;11871633:11876633			CH480816;3514324:3519324			KI419149;16891659:16896659			CH940648;3250763:3255763			CH964291;3383905:3388905			NC_024512;584369:589369
CH902629.1;746389:751389			KB462601;53803:58803			CH954206;34048:39048			KB459791;799867:804867			CM001520;16819175:16824175			CH933812;278362:283362			CH479276;27065:32065			KB451881;23156:28156			CH475552;5266:10266			CM002910;22813237:22818237			CH480898;52490:57490			KI421088;1721527:1726527			CH940652;8809066:8814066			CH963863;3820:8820			NT_033777;2790236:2795236
CH902651.1;4213:9213			KB462869;4265:9265			CH954454;3894:8894			KB459571;727652:732652			CM001517;2619526:2624526			CH933812;70699:75699			CH479189;2292519:2297519			KB450274;28206:33206			CH379069;10834836:10839836			CM002910;14755630:14760630			CH480826;1923532:1928532			KI420111;55823:60823			CH940660;1002145:1007145			CH964278;441034:446034			AE014134;21684976:21689976
CH902654.1;50593:55593			KB462090;5127:10127			CH954338;347:5347			KB459634;248783:253783			CM001520;6909459:6914459			CH933811;418077:423077			CH479191;1024845:1029845			KB449301;3760:8760			CH475750;11611:16611			CM002911;2224478:2229478			CH480815;12718316:12723316			KI420009;7326014:7331014			CH940648;15919906:15924906			CH964287;156463:161463			CP007106;3032333:3037333
CH902716.1;79916:84916			KB462463;1487096:1492096			CH954490;420:5420			KB459889;35399:40399			CM001519;18384761:18389761			CH933806;33160238:33165238			CH479179;3698359:3703359			KB452040;278:5278			CH475710;73:5073			CM002911;2001832:2006832			CH480818;1868537:1873537			KI419697;118070:123070			CH940663;1657192:1662192			CH964282;1913266:1918266			CP007106;339512:344512
CH902632.1;1952171:1957171			KB462475;4530:9530			CH954206;82620:87620			KB459757;4453:9453			CM001520;18401767:18406767			CH933812;2531032:2536032			CH479192;90182:95182			KB450263;3983:8983			CM000070;6108108:6113108			CM002911;11880248:11885248			CH480894;120758:125758			KI420056;28248:33248			CH940655;4334603:4339603			CH964289;3158530:3163530			NW_007931110;34151:39151
CH902622.1;242879:247879			KB462018;2542:7542			CH954187;163564:168564			KB459894;44901:49901			CM001520;19735779:19740779			CH933810;830585:835585			CH479229;480025:485025			KB449997;1010:6010			CH379063;5415825:5420825			CM002913;8415226:8420226			CH480817;7266593:7271593			KI420647;503265:508265			CH940653;2627852:2632852			CH963849;1383218:1388218			NC_024512;112482:117482
CH902653.1;19093:24093			KB462375;13790:18790			CH954234;36492:41492			KB458912;5226:10226			CM001517;3972007:3977007			CH933806;28366736:28371736			CH479180;8692593:8697593			KB451111;13156:18156			CH379063;3021673:3026673			CM002911;2050700:2055700			CH480941;46568:51568			KI420922;2298841:2303841			CH940659;717956:722956			CH963738;346124:351124			NC_024512;2291862:2296862
CH904121.1;78:5078			KB462696;2311938:2316938			CH954178;25365748:25370748			KB459634;769720:774720			CM001517;1139211:1144211			CH933808;714664:719664			CH479213;476660:481660			KB452599;51352:56352			CM000071;15452739:15457739			CM002912;152948:157948			CH480823;1939660:1944660			KI421317;1973109:1978109			CH940651;1229401:1234401			CH963852;1847809:1852809			NC_024512;727772:732772
CH902617.1;14635665:14640665			KB462769;42332:47332			CH954319;2273:7273			KB459612;105615:110615			CM001520;7232426:7237426			CH933810;15530956:15535956			CH479184;3362153:3367153			KB451487;28387:33387			CH475434;1269:6269			CM002912;1044715:1049715			CH480988;1938:6938			KI419149;1306532:1311532			CH940653;706497:711497			CH964217;375670:380670			AE014296;27215743:27220743
CH902627.1;19287:24287			KB462130;6850:11850			CH954180;385066:390066			KB459073;149:5149			CM001517;23406736:23411736			CH933807;18530277:18535277			CH479209;420425:425425			KB451585;34541:39541			CH379061;4655189:4660189			CM002913;11829443:11834443			CH481016;8334:13334			KI419149;11481174:11486174			CH940647;15910719:15915719			CH964272;7892057:7897057			NC_024512;266305:271305
CH902621.1;5801785:5806785			KB462335;31937:36937			CH954177;21843583:21848583			KB459594;145:5145			CM001520;930656:935656			CH933820;291766:296766			CH479187;346375:351375			KB449740;17316:22316			CH475598;13290:18290			CM002914;5802953:5807953			CH480818;3485415:3490415			KI419494;48786:53786			CH940863;2564:7564			CH964014;42177:47177			AE014297;1666778:1671778
CH902632.1;1044900:1049900			KB462593;18494:23494			CH954179;16201354:16206354			KB459393;12514:17514			CM001516;603321:608321			CH933812;3022408:3027408			CH479338;15445:20445			KB452332;173647:178647			CM000070;26898839:26903839			CM002914;19508206:19513206			CH480815;1145178:1150178			KI420326;410966:415966			CH940655;5116201:5121201			CH964239;995496:1000496			NC_024512;666795:671795
CH902627.1;125012:130012			KB462614;573187:578187			CH954182;7214624:7219624			KB459822;584:5584			CM001520;19967471:19972471			CH933810;13930144:13935144			CH479185;3632356:3637356			KB452498;22161:27161			CH475848;407:5407			CM002914;4824892:4829892			CH480819;3280383:3285383			KI421089;71094:76094			CH940653;5041022:5046022			CH964058;3196:8196			CP007109;6910:11910
CH902939.1;29151:34151			KB462097;33816:38816			CH954181;3129749:3134749			KB459014;21620:26620			CM001518;31867917:31872917			CH934053;2841:7841			CH479193;1841379:1846379			KB451920;301219:306219			CH379065;1506637:1511637			CM002912;17515368:17520368			CH480820;1882404:1887404			KI420596;53716:58716			CH940652;9841035:9846035			CH964290;305677:310677			AE013599;698186:703186
CH902632.1;2594165:2599165			KB462642;52552:57552			CH954183;1101432:1106432			KB459882;2970:7970			CM001520;6809800:6814800			CH933809;23865537:23870537			CH479200;643487:648487			KB452083;3791:8791			CM000070;13194132:13199132			CM002911;4079209:4084209			CH481025;6178:11178			KI419953;67269:72269			CH941206;81:5081			CH963847;10289045:10294045			NT_033778;12107911:12112911
CH902617.1;11527912:11532912			KB462323;1968:6968			CH954635;2796:7796			KB459388;3843:8843			CM001518;28136745:28141745			CH933815;2569307:2574307			CH479227;395321:400321			KB449494;8255:13255			CH379070;3888844:3893844			CM002911;15330633:15335633			CH480867;96213:101213			KI419757;10045:15045			CH940784;35869:40869			CH964265;1168772:1173772			CP007106;485636:490636
CH902977.1;10003:15003			KB462792;169624:174624			CH954200;27369:32369			KB459897;565462:570462			CM001521;1594383:1599383			CH933806;7259427:7264427			CH479260;18590:23590			KB449957;2479:7479			CH476097;2402:7402			CM002910;13320999:13325999			CH480820;4555143:4560143			KI419649;11886021:11891021			CH940651;1874765:1879765			CH963847;1194722:1199722			NW_007931106;6164:11164
CH903955.1;62:5062			KB462347;12344:17344			CH954180;14125304:14130304			KB458966;5670:10670			CM001517;9428222:9433222			CH933806;11494172:11499172			CH479194;760692:765692			KB450640;10807:15807			CH379062;2330921:2335921			CM002910;16828300:16833300			CH480835;518051:523051			KI419206;93563:98563			CH940661;2235183:2240183			CH964270;245083:250083			NW_007931074;30645:35645
CH902622.1;122840:127840			KB462144;4534:9534			CH954731;141:5141			KB458987;7:5007			CM001518;2014646:2019646			CH934041;14140:19140			CH479540;12339:17339			KB451656;38800:43800			CM000070;18153118:18158118			CM002910;1675605:1680605			CH480836;38287:43287			KI419150;1987759:1992759			CH940658;1139189:1144189			CH964282;3684600:3689600			AE014297;159626:164626
CH902629.1;2354009:2359009			KB462000;278995:283995			CH954309;136:5136			KB459888;916763:921763			CM001516;6002286:6007286			CH933810;6310093:6315093			CH479182;6671843:6676843			KB452092;502561:507561			CH475556;8658:13658			CM002911;1027666:1032666			CH480825;38456:43456			KI419829;133971:138971			CH940680;4603:9603			CH964276;479606:484606			AE014297;1127144:1132144
CH902629.1;1214087:1219087			KB462335;10977:15977			CH954177;25262986:25267986			KB458693;697:5697			CM001520;16266780:16271780			CH933808;26790185:26795185			CH479179;485100:490100			KB448773;7340:12340			CH379063;2658693:2663693			CM002910;16557287:16562287			CH480827;654088:659088			KI421396;3851:8851			CH940648;7802018:7807018			CH964095;1523951:1528951			AE014297;2478944:2483944
CH902617.1;3077491:3082491			KB462602;1223523:1228523			CH954179;17790957:17795957			KB458984;7809:12809			CM001520;15216484:15221484			CH933810;16348103:16353103			CH479190;1450625:1455625			KB452369;185887:190887			CH379063;6045171:6050171			CM002914;11781998:11786998			CH480819;2766431:2771431			KI420647;1570776:1575776			CH940681;24818:29818			CH964296;53868:58868			NT_033777;2522703:2527703
CH902626.1;1177387:1182387			KB462835;20707:25707			CH954185;100625:105625			KB458740;65513:70513			CM001516;15585072:15590072			CH933863;63712:68712			CH479197;1715721:1720721			KB450896;12767:17767			CH475422;49462:54462			CM002914;14597027:14602027			CH480819;1317272:1322272			KI420362;1369012:1374012			CH940653;3399420:3404420			CH964271;73323:78323			NC_024512;3552691:3557691
CH902617.1;20949003:20954003			KB462404;19005:24005			CH954180;10772628:10777628			KB459811;2886:7886			CM001517;28435007:28440007			CH933809;9987301:9992301			CH479180;6403931:6408931			KB449561;11255:16255			CH475901;94:5094			CM002911;20802636:20807636			CH480820;3206969:3211969			KI419924;145697:150697			CH940648;829754:834754			CH964291;3406111:3411111			NW_007931112;3017:8017
CH902672.1;218957:223957			KB462838;5690059:5695059			CH954190;119173:124173			KB459942;475:5475			CM001517;29765576:29770576			CH933808;17867848:17872848			CH479191;696626:701626			KB452316;345906:350906			CH475672;3971:8971			CM002912;23118402:23123402			CH480815;15914502:15919502			KI420647;2267052:2272052			CH940649;16623890:16628890			CH963920;932597:937597			NC_024512;1358556:1363556
CH902655.1;168793:173793			KB462792;65882:70882			CH954181;5335376:5340376			KB459657;2775807:2780807			CM001517;30025151:30030151			CH933806;32627433:32632433			CH479188;401980:406980			KB451475;47776:52776			CH475509;8217:13217			CM002911;3229496:3234496			CH480835;206321:211321			KI419235;676651:681651			CH940647;5591978:5596978			CH964281;922025:927025			NC_004354;21909708:21914708
CH902958.1;17009:22009			KB462494;57448:62448			CH954203;55360:60360			KB459515;2693:7693			CM001517;13412201:13417201			CH933810;15938546:15943546			CH479189;673798:678798			KB449802;19506:24506			CH379069;4709091:4714091			CM002910;11098583:11103583			CH480828;970572:975572			KI419149;10649185:10654185			CH940650;6360782:6365782			CH964154;3195528:3200528			AE014297;4165419:4170419
CH902624.1;3834006:3839006			KB462378;146459:151459			CH954177;12565023:12570023			KB458848;21473:26473			CM001520;9165561:9170561			CH933814;2348780:2353780			CH479180;344210:349210			KB450904;16188:21188			CH379069;4128765:4133765			CM002914;9600279:9605279			CH480815;10168448:10173448			KI420707;46994:51994			CH940651;6612017:6617017			CH964015;2344:7344			CP007106;269418:274418
CH902618.1;5445335:5450335			KB462842;53618:58618			CH954235;37101:42101			KB459958;364875:369875			CM001517;14463845:14468845			CH933810;1552591:1557591			CH479220;661845:666845			KB448481;4031:9031			CH475400;17659:22659			CM002914;18139669:18144669			CH480970;44468:49468			KI420397;351152:356152			CH940664;1778656:1783656			CH964088;4480:9480			AE014296;27378233:27383233
CH902618.1;16308402:16313402			KB462832;19593:24593			CH954177;21990010:21995010			KB459716;9086:14086			CM001516;15327771:15332771			CH933810;2231823:2236823			CH479187;1542543:1547543			KB449509;7253:12253			CM000070;29558605:29563605			CM002911;970610:975610			CH481441;110:5110			KI420315;7185:12185			CH940647;14743385:14748385			CH964282;912412:917412			NW_007931100;13763:18763
CH902676.1;146835:151835			KB462122;20691:25691			CH954182;6421522:6426522			KB459082;970:5970			CM001518;8869616:8874616			CH933808;26719143:26724143			CH479181;7158478:7163478			KB452506;12562:17562			CM000070;22031319:22036319			CM002911;515821:520821			CH480824;283590:288590			KI419388;12896:17896			CH940647;20719183:20724183			CH963847;10142589:10147589			AE014297;2530693:2535693
CH902620.1;15182483:15187483			KB462000;883123:888123			CH954184;59149:64149			KB458823;1149:6149			CM001520;21465270:21470270			CH933817;726578:731578			CH479565;6297:11297			KB448280;17471:22471			CH475746;106:5106			CM002914;11125822:11130822			CH480815;8355102:8360102			KI419454;115348:120348			CH940761;6052:11052			CH964281;483786:488786			CP007106;228444:233444
CH902619.1;3201548:3206548			KB462313;11875:16875			CH954209;34407:39407			KB459317;5602:10602			CM001516;2270737:2275737			CH933807;27534521:27539521			CH479182;7277282:7282282			KB449472;52353:57353			CH675346;22552:27552			CM002910;6075652:6080652			CH480821;935149:940149			KI419530;51634:56634			CH940653;6617968:6622968			CH963999;15:5015			CP007106;234540:239540
CH902624.1;4442635:4447635			KB462872;28880:33880			CH954178;9681427:9686427			KB459557;10620:15620			CM001520;9837908:9842908			CH933810;14646768:14651768			CH479227;456134:461134			KB449953;18223:23223			CH379058;1259578:1264578			CM002910;23423337:23428337			CH480825;310376:315376			KI420265;258946:263946			CH940655;3908123:3913123			CH964239;12024965:12029965			NT_033777;1230507:1235507
CH902619.1;7322632:7327632			KB462641;2213746:2218746			CH954180;3130486:3135486			KB458911;1124:6124			CM001516;20620088:20625088			CH933834;40801:45801			CH479202;208829:213829			KB451016;44102:49102			CH475946;1909:6909			CM002911;17518758:17523758			CH480822;39838:44838			KI419376;32553:37553			CH940673;225235:230235			CH964239;2102864:2107864			CP007106;16949:21949
CH902631.1;2258622:2263622			KB462838;1669895:1674895			CH954219;39790:44790			KB459351;258157:263157			CM001519;11668013:11673013			CH934041;14388:19388			CH479194;947586:952586			KB449975;24934:29934			CH379060;6821754:6826754			CM002914;20405515:20410515			CH480829;17836:22836			KI421068;32036:37036			CH940791;93:5093			CH964239;6166519:6171519			NC_024512;100065:105065
CH902653.1;582138:587138			KB462379;8943:13943			CH954180;17026503:17031503			KB459481;10616:15616			CM001518;18085919:18090919			CH933839;34886:39886			CH479721;5263:10263			KB451939;34412:39412			CH475504;23112:28112			CM002910;4536738:4541738			CH480834;993981:998981			KI419396;467376:472376			CH940648;17833258:17838258			CH963959;9785:14785			AE014297;37278:42278
CH902635.1;1597108:1602108			KB462825;51380:56380			CH954406;3897:8897			KB458809;1841:6841			CM001521;1276964:1281964			CH933810;15929606:15934606			CH479183;3392250:3397250			KB449986;9797:14797			CH379070;7206654:7211654			CM002912;14681830:14686830			CH480820;5133724:5138724			KI419354;1023838:1028838			CH940659;1544365:1549365			CH964062;2067372:2072372			CP007106;174151:179151
CH902644.1;1188597:1193597			KB461961;31971:36971			CH954319;23829:28829			KB459888;1066893:1071893			CM001517;5853250:5858250			CH933809;76987:81987			CH479179;2344881:2349881			KB448820;76165:81165			CH475497;40469:45469			CM002914;18585731:18590731			CH480822;869360:874360			KI420603;166859:171859			CH940651;1924524:1929524			CH964239;1045980:1050980			CP007072;30594:35594
CH902921.1;35206:40206			KB462590;1582155:1587155			CH954177;21999859:22004859			KB459223;11927:16927			CM001517;27864634:27869634			CH933812;1764964:1769964			CH479321;62321:67321			KB451327;21182:26182			CH379063;5013922:5018922			CM002912;19229320:19234320			CH480818;6300053:6305053			KI419761;92636:97636			CH940647;12240426:12245426			CH964289;2864565:2869565			NC_024512;260388:265388
CH902632.1;1853248:1858248			KB462570;12318:17318			CH954288;38682:43682			KB459938;332:5332			CM001517;28569778:28574778			CH933812;2462849:2467849			CH479189;1354489:1359489			KB449018;32:5032			CH475485;26767:31767			CM002911;2454497:2459497			CH480816;9800211:9805211			KI419649;12389182:12394182			CH940658;366996:371996			CH964048;4553:9553			CP007109;402:5402
CH902621.1;6612224:6617224			KB462730;105581:110581			CH954179;19516854:19521854			KB459571;101265:106265			CM001520;13477203:13482203			CH933814;1560218:1565218			CH479273;142621:147621			KB451907;10475:15475			CH475815;360:5360			CM002913;9801681:9806681			CH480869;7966:12966			KI420037;63353:68353			CH940757;1893:6893			CH960681;135:5135			NT_037436;2101435:2106435
CH902626.1;2694214:2699214			KB462598;259032:264032			CH954251;10449:15449			KB459331;7594:12594			CM001520;26909135:26914135			CH933810;5264794:5269794			CH479185;486478:491478			KB449478;105892:110892			CH379061;3174880:3179880			CM002911;2372205:2377205			CH481094;6896:11896			KI420448;65434:70434			CH940647;8193152:8198152			CH964291;338620:343620			CP007106;3620608:3625608
CH902828.1;36801:41801			KB462843;134238:139238			CH954801;22:5022			KB459289;11429:16429			CM001519;18635557:18640557			CH933806;18880773:18885773			CH479208;688261:693261			KB451925;9787:14787			CH379060;9087528:9092528			CM002912;16390841:16395841			CH480817;3076984:3081984			KI420355;26338:31338			CH940673;118559:123559			CH964062;571459:576459			CP007106;2159403:2164403
CH902622.1;4781579:4786579			KB461799;28239:33239			CH954179;19929367:19934367			KB459676;386350:391350			CM001517;4539616:4544616			CH933808;17590267:17595267			CH479243;6468:11468			KB450818;11386:16386			CH476131;8047:13047			CM002912;1948155:1953155			CH480832;178361:183361			KI419788;135551:140551			CH940664;1127970:1132970			CH964239;5099749:5104749			NT_033777;203201:208201
CH903076.1;7031:12031			KB462136;5602:10602			CH954301;4143:9143			KB459923;7784:12784			CM001517;25164887:25169887			CH933817;173886:178886			CH479180;2623436:2628436			KB450930;342075:347075			CH379064;11967934:11972934			CM002914;17609235:17614235			CH480879;118716:123716			KI419149;18206358:18211358			CH940649;16850727:16855727			CH964291;323181:328181			NC_024512;2865263:2870263
CH902878.1;29942:34942			KB462835;14372:19372			CH954274;33358:38358			KB459479;12490:17490			CM001519;14974613:14979613			CH934199;741:5741			CH479195;1721936:1726936			KB452550;10713:15713			CH379062;908835:913835			CM002910;7864233:7869233			CH480815;6106789:6111789			KI420756;232512:237512			CH940647;20268445:20273445			CH963894;2077376:2082376			CP007120;39940:44940
CH902633.1;1524650:1529650			KB462838;712998:717998			CH954179;19289642:19294642			KB458811;10801:15801			CM001517;27890374:27895374			CH933807;25547319:25552319			CH479179;1396919:1401919			KB451139;5898:10898			CM000071;5280921:5285921			CM002914;20279811:20284811			CH480851;239150:244150			KI421126;38924:43924			CH940656;3927349:3932349			CH964062;573454:578454			NC_024512;3284701:3289701
CH903393.1;2759:7759			KB462598;5474:10474			CH954246;53636:58636			KB459657;89013:94013			CM001519;2176088:2181088			CH934156;1729:6729			CH479182;452621:457621			KB449270;9385:14385			CH379070;1867639:1872639			CM002910;7210603:7215603			CH480974;6314:11314			KI420714;23707:28707			CH940658;3279963:3284963			CH963986;15787:20787			NC_024512;275574:280574
CH902663.1;137721:142721			KB462859;289:5289			CH954183;193770:198770			KB459197;164:5164			CM001520;17621211:17626211			CH933936;1037:6037			CH479193;1485284:1490284			KB451722;55832:60832			CH379068;452364:457364			CM002913;22549144:22554144			CH480891;122865:127865			KI420647;605898:610898			CH940652;4476205:4481205			CH964182;319324:324324			NW_007931081;62:5062
CH902653.1;115038:120038			KB462590;426043:431043			CH954182;2758068:2763068			KB459938;93718:98718			CM001517;7033894:7038894			CH933820;171843:176843			CH479412;52279:57279			KB450289;29287:34287			CH475513;27616:32616			CM002913;17234999:17239999			CH480827;1308727:1313727			KI419984;412:5412			CH940659;1155226:1160226			CH964294;4582176:4587176			AE013599;1422782:1427782
CH902696.1;130075:135075			KB462675;11867:16867			CH954202;24680:29680			KB459576;2380:7380			CM001516;1664056:1669056			CH933814;22844:27844			CH479179;7078480:7083480			KB452507;246809:251809			CH476099;9242:14242			CM002912;23858848:23863848			CH480816;4644376:4649376			KI421377;6262:11262			CH940699;1964:6964			CH964050;15627:20627			NT_037436;26940208:26945208
CH902815.1;41427:46427			KB462416;34778:39778			CH954177;24291185:24296185			KB459921;1085:6085			CM001517;7443046:7448046			CH933811;2424113:2429113			CH479293;29070:34070			KB450655;8571:13571			CH379070;7319132:7324132			CM002910;23086560:23091560			CH480899;44972:49972			KI419499;315539:320539			CH940664;30467:35467			CH963942;21709:26709			CP007082;27962:32962
CH902648.1;764544:769544			KB462690;3176:8176			CH954551;2552:7552			KB458970;118254:123254			CM001517;6108429:6113429			CH933808;12362952:12367952			CH479258;225681:230681			KB450635;49424:54424			CH379061;3600825:3605825			CM002911;12747766:12752766			CH480823;161829:166829			KI420362;4861657:4866657			CH940663;348735:353735			CH963947;25901:30901			DS483666;120:5120
CH902633.1;459472:464472			KB462716;19348:24348			CH954380;3228:8228			KB458848;235:5235			CM001516;8465418:8470418			CH933807;23386576:23391576			CH479180;6967602:6972602			KB451369;5492:10492			CH379063;7451677:7456677			CM002910;21951634:21956634			CH480823;1250519:1255519			KI420215;11185:16185			CH940650;18215676:18220676			CH964183;6263:11263			NW_007931092;9540:14540
CH902634.1;190111:195111			KB462718;3577902:3582902			CH954227;39035:44035			KB459897;184538:189538			CM001518;4675200:4680200			CH933811;166465:171465			CH479218;688257:693257			KB449074;12919:17919			CM000070;18340625:18345625			CM002912;787661:792661			CH480819;5254073:5259073			KI419649;10698490:10703490			CH940663;274747:279747			CH963847;10994297:10999297			CP007106;252661:257661
CH902966.1;15487:20487			KB462255;9767:14767			CH954180;18076588:18081588			KB459454;10251:15251			CM001518;15151062:15156062			CH934142;455:5455			CH479254;187001:192001			KB449950;24710:29710			CM000070;6130730:6135730			CM002911;11158391:11163391			CH480839;579835:584835			KI420104;28184:33184			CH940898;3371:8371			CH964276;729177:734177			NC_024512;483809:488809
CH902659.1;507985:512985			KB462641;1684356:1689356			CH954413;278:5278			KB459338;603:5603			CM001518;7135522:7140522			CH933842;48409:53409			CH479190;2002764:2007764			KB449250;60673:65673			CH379060;6791222:6796222			CM002910;23095077:23100077			CH480835;478580:483580			KI421341;18849:23849			CH940682;308947:313947			CH964294;2284403:2289403			CP007071;8494:13494
CH902629.1;2891155:2896155			KB462630;28004:33004			CH954181;200919:205919			KB459537;3722:8722			CM001520;24189722:24194722			CH933806;371459:376459			CH479204;1399893:1404893			KB452190;19713:24713			CH379070;1308464:1313464			CM002914;1349233:1354233			CH480980;12596:17596			KI420009;7315077:7320077			CH940651;1795985:1800985			CH964272;472097:477097			CP007086;8821:13821
CH904092.1;28:5028			KB462730;987:5987			CH954602;1595:6595			KB459681;596778:601778			CM001516;19039609:19044609			CH933808;26616591:26621591			CH479251;68271:73271			KB450825;85:5085			CH379063;2863560:2868560			CM002911;15046443:15051443			CH480849;366973:371973			KI420648;344366:349366			CH940647;7680683:7685683			CH963876;2101856:2106856			NC_024512;99819:104819
CH902752.1;46794:51794			KB462769;15273:20273			CH954177;13299049:13304049			KB459580;1700897:1705897			CM001520;13691579:13696579			CH933810;6675568:6680568			CH479183;3122505:3127505			KB451431;16598:21598			CM000070;23857121:23862121			CM002911;6856761:6861761			CH480817;3985541:3990541			KI419966;410573:415573			CH940829;35352:40352			CH964095;1372760:1377760			NC_024512;1871319:1876319
CH902652.1;425431:430431			KB462691;17622:22622			CH954182;1529602:1534602			KB459942;6450:11450			CM001518;26408638:26413638			CH934346;517:5517			CH479203;972795:977795			KB448852;28750:33750			CH379064;8376494:8381494			CM002912;7969743:7974743			CH480833;358411:363411			KI421005;22355:27355			CH940668;396151:401151			CH964278;125040:130040			AE014297;4077324:4082324
CH902644.1;1295490:1300490			KB462814;4398904:4403904			CH954180;2186180:2191180			KB458909;4403:9403			CM001519;990008:995008			CH933806;32486051:32491051			CH479193;161558:166558			KB451872;2018:7018			CH379065;1412713:1417713			CM002914;18942743:18947743			CH480879;149555:154555			KI420647;1152506:1157506			CH940656;2526384:2531384			CH963920;1228408:1233408			CP007086;11902:16902
CH902623.1;1702606:1707606			KB462614;167276:172276			CH954178;10086196:10091196			KB459380;196123:201123			CM001516;19673288:19678288			CH933811;747840:752840			CH479186;3045422:3050422			KB452148;63085:68085			CH379060;1490042:1495042			CM002910;7893006:7898006			CH480815;16299879:16304879			KI420362;1960841:1965841			CH940689;43580:48580			CH964287;105555:110555			AE014298;23348668:23353668
CH902621.1;4083973:4088973			KB462590;1548115:1553115			CH954225;38803:43803			KB459685;1006899:1011899			CM001520;8941428:8946428			CH933811;2020667:2025667			CH479309;43844:48844			KB451957;1704:6704			CH475847;6401:11401			CM002911;1689427:1694427			CH480911;25:5025			KI419150;2044202:2049202			CH940647;12426589:12431589			CH963848;290688:295688			NW_007931082;49351:54351
CH902634.1;467173:472173			KB462694;12795:17795			CH954177;21697401:21702401			KB459684;1592402:1597402			CM001518;19962470:19967470			CH933807;1300724:1305724			CH479184;251426:256426			KB450197;14737:19737			CM000070;24585134:24590134			CM002912;22736520:22741520			CH480816;2904139:2909139			KI419664;79598:84598			CH940651;4354911:4359911			CH964239;2172510:2177510			NT_033777;2530593:2535593
CH902628.1;1915242:1920242			KB462607;39588:44588			CH954328;2202:7202			KB459884;219658:224658			CM001518;2121669:2126669			CH933809;13637000:13642000			CH479185;301795:306795			KB449382;14445:19445			CH475490;10723:15723			CM002910;14535540:14540540			CH480815;4716676:4721676			KI419829;160573:165573			CH940655;71435:76435			CH964182;575533:580533			AE014297;278885:283885
CH902642.1;229283:234283			KB462416;20713:25713			CH954504;1961:6961			KB459886;1202525:1207525			CM001520;21282519:21287519			CH933806;14550919:14555919			CH479207;1023795:1028795			KB451638;21130:26130			CM000070;18743143:18748143			CM002911;2313530:2318530			CH480818;4076071:4081071			KI419585;100758:105758			CH940690;114417:119417			CH964239;389382:394382			NW_007931074;30586:35586
CH902660.1;383702:388702			KB462792;552150:557150			CH954319;23776:28776			KB458970;461480:466480			CM001518;977020:982020			CH933809;8253939:8258939			CH479199;61579:66579			KB449650;2089:7089			CM000070;13181607:13186607			CM002914;14737173:14742173			CH480815;281407:286407			KI420647;4461991:4466991			CH940816;36138:41138			CH964276;841619:846619			NC_024512;2023473:2028473
CH902623.1;1541057:1546057			KB462889;54550:59550			CH954180;7678199:7683199			KB459577;5631:10631			CM001517;13859633:13864633			CH933816;1629708:1634708			CH479418;5110:10110			KB449346;5289:10289			CH475543;13:5013			CM002912;8387708:8392708			CH481138;5102:10102			KI420326;499774:504774			CH940647;372354:377354			CH964161;759450:764450			CP007076;33136:38136
CH902861.1;6947:11947			KB462779;3788:8788			CH954177;21798264:21803264			KB459619;654417:659417			CM001516;10689959:10694959			CH933806;28773699:28778699			CH479188;3332660:3337660			KB451137;10794:15794			CM000070;28262847:28267847			CM002914;13923281:13928281			CH480835;60842:65842			KI420523;61269:66269			CH940657;1400859:1405859			CH963847;4081267:4086267			NW_007931078;77388:82388
CH902632.1;3202912:3207912			KB462788;18548:23548			CH954179;18363245:18368245			KB459898;10262:15262			CM001519;15148035:15153035			CH933808;19561564:19566564			CH479312;1758:6758			KB452126;10339:15339			CH379060;5480902:5485902			CM002910;22040761:22045761			CH480820;2706184:2711184			KI420019;62414:67414			CH940649;16431606:16436606			CH964272;9586307:9591307			CP007113;12879:17879
CH902633.1;1708525:1713525			KB462584;9280:14280			CH954189;34969:39969			KB459684;1682349:1687349			CM001519;19271142:19276142			CH933806;30527890:30532890			CH479194;423552:428552			KB452516;205454:210454			CH379068;307775:312775			CM002914;5021307:5026307			CH480872;205849:210849			KI419909;22631:27631			CH940654;5432307:5437307			CH964286;2195915:2200915			NT_033777;93070:98070
CH902676.1;59923:64923			KB462697;17969:22969			CH954239;43952:48952			KB458780;4996:9996			CM001517;39713:44713			CH933806;1954217:1959217			CH479179;8075106:8080106			KB452318;243364:248364			CH379070;2862214:2867214			CM002912;22803766:22808766			CH480815;10860466:10865466			KI419338;44313:49313			CH940647;1166307:1171307			CH964209;18971:23971			NT_037436;26937110:26942110
CH903106.1;3267:8267			KB462516;6582:11582			CH954180;2966086:2971086			KB459183;394:5394			CM001518;6848871:6853871			CH934021;29183:34183			CH479179;552200:557200			KB451399;17043:22043			CH475979;3573:8573			CM002910;23500065:23505065			CH480830;1447058:1452058			KI420009;7695830:7700830			CH940660;824218:829218			CH963849;762244:767244			NW_007931082;60757:65757
CH903338.1;4586:9586			KB462873;9772:14772			CH954195;82377:87377			KB459808;1216408:1221408			CM001518;4169220:4174220			CH933810;12389922:12394922			CH479204;1075900:1080900			KB448925;2369:7369			CH379058;2672884:2677884			CM002914;18545692:18550692			CH480816;3039248:3044248			KI421170;51861:56861			CH940678;431585:436585			CH964217;451581:456581			CP007106;2056537:2061537
CH902657.1;537083:542083			KB462463;4553607:4558607			CH954180;1642543:1647543			KB459851;452:5452			CM001519;393648:398648			CH933809;2863823:2868823			CH479194;1662971:1667971			KB451408;7088:12088			CM000071;18806990:18811990			CM002912;13016829:13021829			CH480815;11309035:11314035			KI420502;49647:54647			CH940647;20605488:20610488			CH964288;188662:193662			AE014297;177092:182092
CH903834.1;35:5035			KB462590;2335504:2340504			CH954183;781550:786550			KB459676;223721:228721			CM001519;6827614:6832614			CH933831;46923:51923			CH479190;669843:674843			KB451962;35542:40542			CM000070;6174674:6179674			CM002914;19142504:19147504			CH480815;16050976:16055976			KI421398;526145:531145			CH940658;2809129:2814129			CH964262;295439:300439			CP007106;2120442:2125442
CH902667.1;116049:121049			KB462716;91616:96616			CH954180;5397488:5402488			KB458997;13733:18733			CM001516;13537378:13542378			CH933808;26615311:26620311			CH479179;888125:893125			KB450337;101:5101			CH379060;9196460:9201460			CM002910;3121399:3126399			CH480861;163321:168321			KI419819;90615:95615			CH940666;984368:989368			CH964292;673803:678803			NT_033777;2530314:2535314
CH902772.1;33694:38694			KB462463;1765201:1770201			CH954485;276:5276			KB459497;461077:466077			CM001520;7369298:7374298			CH933809;24614840:24619840			CH479190;287233:292233			KB449638;7339:12339			CH379060;9074939:9079939			CM002913;14031922:14036922			CH480816;9362317:9367317			KI420131;307243:312243			CH940649;18500776:18505776			CH960428;360:5360			CP007106;466243:471243
CH902756.1;16044:21044			KB461799;31993:36993			CH954189;99891:104891			KB459688;432878:437878			CM001518;26670112:26675112			CH933888;38050:43050			CH479194;1946185:1951185			KB452329;556838:561838			CH379068;496367:501367			CM002910;21708155:21713155			CH480825;2477082:2482082			KI420448;51213:56213			CH940656;904883:909883			CH963850;230622:235622			AE014298;22596259:22601259
CH902620.1;16109951:16114951			KB462697;47678:52678			CH954181;15455237:15460237			KB459356;114503:119503			CM001517;19663216:19668216			CH933814;3095051:3100051			CH479205;507045:512045			KB451915;793:5793			CH475550;28123:33123			CM002912;14727259:14732259			CH480821;19824:24824			KI419577;66092:71092			CH940648;15509570:15514570			CH964183;455732:460732			NC_024512;58917:63917
CH902728.1;2397:7397			KB462574;18026:23026			CH954177;25195220:25200220			KB459615;584562:589562			CM001518;14886451:14891451			CH933808;645399:650399			CH479214;300626:305626			KB450674;3026:8026			CM000071;13270932:13275932			CM002913;18930356:18935356			CH480826;1355203:1360203			KI419150;142207:147207			CH940647;20395658:20400658			CH963738;35675:40675			NT_033777;2522768:2527768
CH902754.1;59549:64549			KB462450;8765:13765			CH954183;351047:356047			KB458963;5078:10078			CM001516;11763026:11768026			CH933966;39052:44052			CH479185;999356:1004356			KB451309;3152:8152			CH475671;34341:39341			CM002914;6368340:6373340			CH481006;10891:15891			KI420215;76748:81748			CH940651;8416864:8421864			CH964281;1217469:1222469			CP007106;476310:481310
CH902618.1;14134198:14139198			KB462696;553102:558102			CH954177;7277853:7282853			KB459447;21970:26970			CM001520;6354894:6359894			CH933808;18558230:18563230			CH479179;10422939:10427939			KB452355;5201:10201			CH379070;32170:37170			CM002914;20267615:20272615			CH480832;225632:230632			KI420009;7120685:7125685			CH940653;4366484:4371484			CH963849;4478438:4483438			CP007079;12731:17731
CH902632.1;660715:665715			KB462570;289713:294713			CH954193;635:5635			KB459889;21129:26129			CM001518;25611700:25616700			CH933810;8318687:8323687			CH479185;4357402:4362402			KB451722;43102:48102			CH475667;17502:22502			CM002913;6095389:6100389			CH480859;18177:23177			KI419206;158841:163841			CH940662;379064:384064			CH964177;19416:24416			CP007112;12892:17892
CH902628.1;2723767:2728767			KB462742;4418:9418			CH954535;1818:6818			KB459495;26749:31749			CM001520;6369257:6374257			CH933812;145:5145			CH479201;497420:502420			KB449473;10571:15571			CH475642;27054:32054			CM002910;21674434:21679434			CH480815;15991138:15996138			KI419818;349299:354299			CH940685;1631:6631			CH964214;1187411:1192411			NW_007931119;34955:39955
CH902749.1;77932:82932			KB462462;41061:46061			CH954313;32966:37966			KB459935;28557:33557			CM001517;16693032:16698032			CH933893;37735:42735			CH479222;108151:113151			KB451878;55681:60681			CH379070;2336:7336			CM002912;18918599:18923599			CH480834;457494:462494			KI419804;166742:171742			CH940663;497048:502048			CH963738;91880:96880			AE014297;444453:449453
CH902621.1;1839865:1844865			KB462309;1674:6674			CH954242;66584:71584			KB459634;387286:392286			CM001520;6774690:6779690			CH933817;562436:567436			CH479184;2327723:2332723			KB451965;49684:54684			CM000071;15515581:15520581			CM002914;4899052:4904052			CH480819;641552:646552			KI419150;1755916:1760916			CH940647;1521789:1526789			CH964170;78436:83436			CP007120;52991:57991
CH902627.1;801519:806519			KB462598;844986:849986			CH954180;5470535:5475535			KB459817;6001:11001			CM001519;4695852:4700852			CH933810;10898899:10903899			CH479358;9639:14639			KB449661;85675:90675			CH379069;3656095:3661095			CM002914;11284644:11289644			CH480830;1579620:1584620			KI419149;22258995:22263995			CH940651;9923428:9928428			CH964276;479588:484588			NT_033778;1503213:1508213
CH902707.1;44918:49918			KB462556;88791:93791			CH954180;14841912:14846912			KB459676;2177646:2182646			CM001516;11182029:11187029			CH933810;2994846:2999846			CH479179;9912398:9917398			KB452223;46182:51182			CM000070;7366527:7371527			CM002913;25535464:25540464			CH480843;239669:244669			KI421088;3496523:3501523			CH940666;75825:80825			CH964281;1287010:1292010			NW_007931117;8304:13304
CH902643.1;930257:935257			KB462331;42468:47468			CH954544;2342:7342			KB458708;14654:19654			CM001520;1707745:1712745			CH933815;77130:82130			CH479203;381473:386473			KB451436;38747:43747			CH379060;5171102:5176102			CM002910;22022181:22027181			CH480820;1085311:1090311			KI419402;61567:66567			CH940651;2348021:2353021			CH964280;452711:457711			NC_024512;162683:167683
CH902648.1;204779:209779			KB462682;12806:17806			CH954178;338734:343734			KB459398;7301:12301			CM001518;24675957:24680957			CH933807;6321256:6326256			CH479180;1750748:1755748			KB449530;121736:126736			CH379062;2433543:2438543			CM002910;21950808:21955808			CH480825;2290112:2295112			KI419354;181608:186608			CH940648;6432157:6437157			CH964286;1689938:1694938			AE014297;103555:108555
CH903339.1;1068:6068			KB462886;95526:100526			CH954179;3063515:3068515			KB458846;2445:7445			CM001520;22275782:22280782			CH933940;36246:41246			CH479200;6919:11919			KB452477;83118:88118			CM000070;17100491:17105491			CM002914;4037671:4042671			CH480821;1250768:1255768			KI420647;990745:995745			CH940649;2699763:2704763			CH963847;10628828:10633828			AE013599;69460:74460
CH902618.1;16539171:16544171			KB462662;2977:7977			CH954410;5775:10775			KB459691;1580457:1585457			CM001517;17857209:17862209			CH933820;138936:143936			CH479217;46031:51031			KB451698;57340:62340			CM000070;28189989:28194989			CM002911;16702666:16707666			CH480935;34721:39721			KI420859;18005:23005			CH940662;1280958:1285958			CH963847;3440559:3445559			AE014296;27293977:27298977
CH902715.1;62748:67748			KB462419;8301:13301			CH954258;18618:23618			KB459571;542099:547099			CM001519;1445749:1450749			CH933806;30482440:30487440			CH479203;35544:40544			KB449302;8748:13748			CH379060;2483835:2488835			CM002910;10020263:10025263			CH480815;13516793:13521793			KI420968;9597:14597			CH940655;619491:624491			CH964302;87665:92665			CP007106;1254202:1259202
CH902632.1;2748845:2753845			KB462814;2123133:2128133			CH954179;2972478:2977478			KB459634;168612:173612			CM001518;26180439:26185439			CH933812;3803203:3808203			CH479190;1135422:1140422			KB451094;778:5778			CM000070;15123615:15128615			CM002914;5793678:5798678			CH480825;1029463:1034463			KI419925;17509:22509			CH940649;13826218:13831218			CH963850;1939776:1944776			NC_024512;3538660:3543660
CH902629.1;2976107:2981107			KB462380;6472:11472			CH954178;2650287:2655287			KB459684;752594:757594			CM001520;4305392:4310392			CH933824;94562:99562			CH479549;980:5980			KB452316;356675:361675			CM000070;24653255:24658255			CM002910;22222597:22227597			CH480820;3945317:3950317			KI419435;14087:19087			CH940662;2103132:2108132			CH959608;13293:18293			CP007106;2332603:2337603
CH903041.1;6770:11770			KB462590;2851519:2856519			CH954370;2486:7486			KB459848;52806:57806			CM001517;13785031:13790031			CH933817;1968839:1973839			CH479214;149178:154178			KB450472;3647:8647			CM000070;15196707:15201707			CM002910;11067213:11072213			CH481248;2979:7979			KI421318;257901:262901			CH940648;10935985:10940985			CH963857;5806180:5811180			NW_001844955;134:5134
CH902870.1;5520:10520			KB462446;1693:6693			CH954179;14729200:14734200			KB459513;291633:296633			CM001518;3061228:3066228			CH933808;17967556:17972556			CH479190;1673775:1678775			KB451642;37668:42668			CH379063;8865789:8870789			CM002914;15985421:15990421			CH480830;1146871:1151871			KI419235;3028104:3033104			CH940647;5127736:5132736			CH964287;64932:69932			AE014298;23153316:23158316
CH902638.1;518079:523079			KB462433;5397:10397			CH954183;1621616:1626616			KB459629;323765:328765			CM001516;10885684:10890684			CH934147;2553:7553			CH479232;469503:474503			KB449741;2288:7288			CH475876;2457:7457			CM002910;18320958:18325958			CH480818;3532500:3537500			KI421079;34243:39243			CH940652;4148831:4153831			CH963857;7950605:7955605			CP007098;10266:15266
CH902617.1;15828868:15833868			KB461781;7836:12836			CH954178;16913958:16918958			KB459621;482735:487735			CM001519;6321861:6326861			CH933807;22925083:22930083			CH479244;147403:152403			KB452492;642201:647201			CH379064;1710566:1715566			CM002911;18114272:18119272			CH480816;6899756:6904756			KI419303;283678:288678			CH940673;128118:133118			CH963857;858392:863392			NC_024512;2862081:2867081
CH902640.1;321152:326152			KB462893;6844:11844			CH954404;1486:6486			KB459934;2529:7529			CM001520;10853464:10858464			CH933816;2244429:2249429			CH479925;2244:7244			KB452053;17751:22751			CH379064;9192825:9197825			CM002910;21406309:21411309			CH480820;2297319:2302319			KI421285;19246:24246			CH940653;4901667:4906667			CH963851;1647397:1652397			CP007106;2077806:2082806
CH902629.1;1131331:1136331			KB461938;8473:13473			CH954372;2226:7226			KB458745;10044:15044			CM001519;1941659:1946659			CH933943;6218:11218			CH479179;6117319:6122319			KB452562;7996:12996			CH475537;22886:27886			CM002914;3548621:3553621			CH480911;51248:56248			KI420108;42638:47638			CH940690;159499:164499			CH964257;57106:62106			AE014297;273385:278385
CH902642.1;983484:988484			KB462439;4659:9659			CH954179;2976368:2981368			KB459874;56389:61389			CM001518;26047141:26052141			CH933808;7956137:7961137			CH479217;239442:244442			KB448973;21719:26719			CH379060;1660844:1665844			CM002912;15992600:15997600			CH480816;9566013:9571013			KI420009;8778096:8783096			CH940651;2079963:2084963			CH964289;4013505:4018505			NC_024512;3255354:3260354
CH902622.1;5235055:5240055			KB462832;29189:34189			CH954181;5654399:5659399			KB459192;7329:12329			CM001519;11855918:11860918			CH933807;32148706:32153706			CH479180;7941270:7946270			KB450019;9312:14312			CM000070;27124961:27129961			CM002912;19525389:19530389			CH480822;669383:674383			KI419149;5195798:5200798			CH940655;2241239:2246239			CH963871;433:5433			CP007077;31719:36719
CH902627.1;2328898:2333898			KB462630;7028:12028			CH954994;45:5045			KB459212;4139:9139			CM001517;25530811:25535811			CH933808;24743145:24748145			CH479208;373223:378223			KB452188;175430:180430			CH475531;16653:21653			CM002914;4967512:4972512			CH480816;3240806:3245806			KI420447;82412:87412			CH940910;1462:6462			CH963091;6402:11402			CP007090;14938:19938
CH903326.1;354:5354			KB462394;175746:180746			CH954289;6123:11123			KB458740;89174:94174			CM001520;9949811:9954811			CH933806;19281831:19286831			CH479183;5234211:5239211			KB452057;15121:20121			CH475886;26380:31380			CM002914;6294330:6299330			CH480823;161144:166144			KI419769;9155:14155			CH940658;99399:104399			CH964170;175561:180561			NW_007931078;33655:38655
CH902683.1;134550:139550			KB462235;78:5078			CH954177;939632:944632			KB459690;203391:208391			CM001520;24087741:24092741			CH933806;9409281:9414281			CH479181;7543724:7548724			KB451642;12820:17820			CH475400;16429:21429			CM002911;7450765:7455765			CH480816;3430815:3435815			KI420958;304451:309451			CH940665;1193901:1198901			CH964054;35229:40229			NT_033777;123006:128006
CH902696.1;2139:7139			KB462825;116110:121110			CH954734;107:5107			KB459857;94463:99463			CM001518;1778836:1783836			CH933808;14091585:14096585			CH479182;2887672:2892672			KB450734;6597:11597			CM000070;25815722:25820722			CM002914;13279928:13284928			CH480854;2736:7736			KI419488;654689:659689			CH940654;5498363:5503363			CH964294;1236850:1241850			CP007106;2869120:2874120
CH903041.1;8580:13580			KB462320;53458:58458			CH954177;20369047:20374047			KB459875;621519:626519			CM001518;6545724:6550724			CH933806;9068322:9073322			CH479317;85370:90370			KB451863;3502:8502			CH476128;4467:9467			CM002912;13049334:13054334			CH480832;1402797:1407797			KI420384;79180:84180			CH940649;15533704:15538704			CH964204;79467:84467			CP007106;96520:101520
CH902625.1;2475447:2480447			KB461796;1349:6349			CH954400;7272:12272			KB459672;781:5781			CM001516;6816982:6821982			CH933810;13831401:13836401			CH479188;534298:539298			KB450865;16097:21097			CH476048;14:5014			CM002914;3379268:3384268			CH480850;197327:202327			KI420923;314588:319588			CH940672;183847:188847			CH964036;14092:19092			NW_007931078;17040:22040
CH902625.1;3869879:3874879			KB462590;3815540:3820540			CH954384;8164:13164			KB459152;2792:7792			CM001516;20049829:20054829			CH933812;7728:12728			CH479187;2116530:2121530			KB450398;2619:7619			CM000070;7865052:7870052			CM002911;10762750:10767750			CH480817;1201043:1206043			KI420647;2245084:2250084			CH940650;15904511:15909511			CH964289;3973950:3978950			NC_024512;504287:509287
CH902808.1;43899:48899			KB462639;66:5066			CH954726;302:5302			KB459852;595242:600242			CM001516;19900398:19905398			CH933814;808347:813347			CH479681;7336:12336			KB451548;11819:16819			CH475678;4972:9972			CM002911;1084072:1089072			CH481297;75:5075			KI419149;8909852:8914852			CH940662;1930829:1935829			CH964289;738693:743693			NC_024512;2926161:2931161
CH902617.1;5213417:5218417			KB462463;2969870:2974870			CH954178;3748761:3753761			KB459959;355863:360863			CM001519;708884:713884			CH933808;14074785:14079785			CH479200;1150965:1155965			KB450921;44:5044			CH379062;730990:735990			CM002914;11603247:11608247			CH480815;11865208:11870208			KI419649;4893947:4898947			CH940656;3776936:3781936			CH964164;48096:53096			AE014296;161775:166775
CH902668.1;151774:156774			KB462398;33721:38721			CH954183;1063743:1068743			KB459277;5816:10816			CM001516;16751414:16756414			CH933964;5206:10206			CH479187;213120:218120			KB452507;95629:100629			CM000070;17099715:17104715			CM002914;20516029:20521029			CH480818;3545327:3550327			KI419338;123111:128111			CH940656;4008258:4013258			CH963852;1814757:1819757			NT_033777;158308:163308
CH902693.1;130126:135126			KB462112;35078:40078			CH954221;31361:36361			KB459900;6979:11979			CM001519;18303802:18308802			CH933812;3142358:3147358			CH479179;11725242:11730242			KB452016;110853:115853			CH675098;130:5130			CM002912;15405749:15410749			CH480905;31012:36012			KI420562;37955:42955			CH940713;77955:82955			CH964285;76755:81755			CP007090;14905:19905
CH902617.1;452836:457836			KB462814;7571555:7576555			CH954177;24991614:24996614			KB459213;7328:12328			CM001518;28394833:28399833			CH933806;10158002:10163002			CH479182;469158:474158			KB452656;5319:10319			CM000071;6983381:6988381			CM002910;19066763:19071763			CH480818;918634:923634			KI419494;120320:125320			CH940649;20084228:20089228			CH963851;34302:39302			NC_004354;22498903:22503903
CH902630.1;212478:217478			KB462643;1533:6533			CH954180;7246698:7251698			KB459351;316642:321642			CM001516;1504491:1509491			CH933810;2174884:2179884			CH479197;818250:823250			KB451256;6176:11176			CH475948;113:5113			CM002914;4401943:4406943			CH480817;3082978:3087978			KI420362;5355628:5360628			CH940647;8114967:8119967			CH963852;1140632:1145632			AE014297;2439590:2444590
CH902627.1;3905726:3910726			KB462512;4712:9712			CH954179;13391816:13396816			KB459636;3402:8402			CM001520;6245734:6250734			CH933810;7118206:7123206			CH479180;8891864:8896864			KB452474;397515:402515			CH475674;8673:13673			CM002910;23171490:23176490			CH480875;61592:66592			KI419649;4260414:4265414			CH940651;2065235:2070235			CH964263;45240:50240			NC_024512;606074:611074
CH902638.1;495853:500853			KB462545;990:5990			CH954179;1667066:1672066			KB458737;7133:12133			CM001516;11735685:11740685			CH934015;354:5354			CH479230;388672:393672			KB449712;4886:9886			CH379064;9871838:9876838			CM002914;12623938:12628938			CH480816;4318346:4323346			KI421329;897199:902199			CH940648;17424821:17429821			CH963870;23917:28917			NW_007931092;37214:42214
CH902659.1;209109:214109			KB462489;2296:7296			CH954178;24344942:24349942			KB459634;642741:647741			CM001520;19586749:19591749			CH933815;351142:356142			CH479212;441598:446598			KB452376;66805:71805			CH475605;1705:6705			CM002913;2476572:2481572			CH480816;7040001:7045001			KI420009;5217632:5222632			CH940653;7013085:7018085			CH964287;125329:130329			NC_024512;150435:155435
CH902625.1;4532824:4537824			KB462705;18354:23354			CH954386;8369:13369			KB459885;185354:190354			CM001520;8185588:8190588			CH934191;2905:7905			CH479180;7346721:7351721			KB451839;10322:15322			CH475770;536:5536			CM002910;12445957:12450957			CH480836;628177:633177			KI419825;109710:114710			CH940704;154912:159912			CH964248;84032:89032			NC_024512;2518513:2523513
CH902618.1;9009022:9014022			KB462696;2517511:2522511			CH954179;1947060:1952060			KB459684;1422894:1427894			CM001520;3130710:3135710			CH933810;12940056:12945056			CH479199;1574386:1579386			KB449373;3704:8704			CH379060;6682107:6687107			CM002910;22735776:22740776			CH480978;51026:56026			KI420261;37088:42088			CH940663;1025915:1030915			CH964295;579270:584270			NW_007931091;9900:14900
CH903780.1;2205:7205			KB461984;18418:23418			CH954267;39615:44615			KB459720;45428:50428			CM001520;568081:573081			CH933811;1899336:1904336			CH479197;1229721:1234721			KB448430;9441:14441			CH379058;2781437:2786437			CM002910;2078901:2083901			CH480824;2058085:2063085			KI419149;19311237:19316237			CH940697;165381:170381			CH964284;36704:41704			NW_007931092;38052:43052
CH902635.1;1061459:1066459			KB462375;37216:42216			CH954178;7417377:7422377			KB459021;12612:17612			CM001519;14049262:14054262			CH933806;25361155:25366155			CH479203;477312:482312			KB448796;5178:10178			CM000070;25158330:25163330			CM002914;12282574:12287574			CH480843;761339:766339			KI420649;186477:191477			CH941142;630:5630			CH964003;6038:11038			NW_007931079;15574:20574
CH902628.1;1171919:1176919			KB462250;4158:9158			CH954201;76642:81642			KB459869;585206:590206			CM001518;7008103:7013103			CH933810;10768541:10773541			CH479184;2126468:2131468			KB450223;7:5007			CH379063;1441590:1446590			CM002910;16004158:16009158			CH480815;13797594:13802594			KI421357;49085:54085			CH940647;2592119:2597119			CH964199;4470:9470			CP007106;14856:19856
CH902625.1;4297003:4302003			KB462358;6961:11961			CH954178;19656676:19661676			KB459524;236814:241814			CM001520;4162375:4167375			CH933808;2405615:2410615			CH479196;1725617:1730617			KB452610;1878:6878			CM000070;100425:105425			CM002914;14218830:14223830			CH480836;277967:282967			KI420160;11957:16957			CH940691;102678:107678			CH964281;1482872:1487872			NT_037436;26278139:26283139
CH902621.1;1478869:1483869			KB462814;2187792:2192792			CH954201;64281:69281			KB459017;32135:37135			CM001517;27399681:27404681			CH933907;5626:10626			CH479241;189294:194294			KB450455;28279:33279			CM000070;7289134:7294134			CM002911;2170418:2175418			CH480943;38572:43572			KI419482;10480:15480			CH940655;717233:722233			CH963860;12541:17541			NT_033778;1195641:1200641
CH902704.1;37752:42752			KB462624;30637:35637			CH954426;3735:8735			KB458808;18102:23102			CM001519;8067412:8072412			CH933857;630:5630			CH479202;1579725:1584725			KB451665;14117:19117			CH475545;13275:18275			CM002910;21711868:21716868			CH480835;992127:997127			KI420737;56279:61279			CH940660;2808691:2813691			CH964170;3293:8293			NT_033777;2435575:2440575
CH902642.1;756672:761672			KB462590;3264079:3269079			CH954177;24617777:24622777			KB459866;84135:89135			CM001519;19210327:19215327			CH934172;5446:10446			CH479209;704256:709256			KB451052;125:5125			CH475666;551:5551			CM002911;1911729:1916729			CH480829;1080150:1085150			KI420436;18237:23237			CH940649;7444133:7449133			CH963946;11946:16946			NC_024512;538595:543595
CH902627.1;897902:902902			KB462535;16866:21866			CH954180;8053109:8058109			KB459791;882749:887749			CM001516;14579062:14584062			CH933816;104703:109703			CH479198;1062602:1067602			KB451793;2052:7052			CM000071;12934471:12939471			CM002914;5629868:5634868			CH481351;1008:6008			KI419587;5744:10744			CH940681;174891:179891			CH963851;1662334:1667334			AE014297;198050:203050
CH902637.1;1005645:1010645			KB462415;20634:25634			CH954286;8041:13041			KB459608;113006:118006			CM001517;27590936:27595936			CH933809;24613459:24618459			CH479186;3155885:3160885			KB449493;1837:6837			CH475782;9876:14876			CM002912;24023676:24028676			CH480821;2223941:2228941			KI419489;216745:221745			CH940738;76427:81427			CH964291;2985930:2990930			NC_024512;1760699:1765699
CH902619.1;2903183:2908183			KB462394;891662:896662			CH954245;21696:26696			KB459090;90091:95091			CM001518;7223804:7228804			CH933806;27679990:27684990			CH479507;3843:8843			KB448834;4005:9005			CH379060;1068982:1073982			CM002911;9530902:9535902			CH480839;85767:90767			KI420331;83716:88716			CH940664;972697:977697			CH964243;115699:120699			CP007106;235268:240268
CH902625.1;4696396:4701396			KB462845;13482:18482			CH954179;21180372:21185372			KB459727;1015623:1020623			CM001518;10820650:10825650			CH933810;13068684:13073684			CH479220;368981:373981			KB452357;7524:12524			CH379064;4689082:4694082			CM002910;9870575:9875575			CH480816;13991980:13996980			KI419317;335993:340993			CH940655;2483468:2488468			CH964095;2898961:2903961			NC_024512;890351:895351
CH902704.1;2594:7594			KB462838;9020912:9025912			CH954180;6066677:6071677			KB459615;6973:11973			CM001516;10646733:10651733			CH933806;921125:926125			CH479364;40200:45200			KB449091;52004:57004			CH379068;94515:99515			CM002912;12647381:12652381			CH480850;123439:128439			KI419992;125694:130694			CH940655;924574:929574			CH963847;1671188:1676188			NT_033778;12876300:12881300
CH902642.1;565157:570157			KB462872;47620:52620			CH954272;40226:45226			KB459389;12576:17576			CM001519;15473906:15478906			CH933809;21415080:21420080			CH479180;6183568:6188568			KB452515;162300:167300			CM000071;2984171:2989171			CM002912;20012939:20017939			CH480821;1024143:1029143			KI419391;121266:126266			CH940651;3864147:3869147			CH964284;450543:455543			CP007106;1791396:1796396
CH902640.1;1183594:1188594			KB462595;145410:150410			CH954177;5865050:5870050			KB459286;16949:21949			CM001518;11533165:11538165			CH933807;10407257:10412257			CH479293;5106:10106			KB449678;1621:6621			CH475564;2018:7018			CM002910;5761127:5766127			CH480832;345935:350935			KI420647;1883685:1888685			CH940653;2790911:2795911			CH963846;4009633:4014633			NT_033778;9100:14100
CH902625.1;4754595:4759595			KB462801;7920:12920			CH954179;20068437:20073437			KB459064;4144:9144			CM001518;13647697:13652697			CH933807;27801672:27806672			CH479524;14775:19775			KB449429;4172:9172			CH475499;25728:30728			CM002912;8679242:8684242			CH481036;3058:8058			KI419524;133700:138700			CH940651;3995175:4000175			CH963129;6810:11810			NW_007931092;28263:33263
CH902622.1;1748690:1753690			KB462086;5967:10967			CH954285;36746:41746			KB458893;6147:11147			CM001516;79515:84515			CH933808;7112:12112			CH479256;146554:151554			KB451637;142456:147456			CH379069;2191650:2196650			CM002912;5603420:5608420			CH480903;66811:71811			KI419854;63196:68196			CH940648;5956902:5961902			CH964239;727287:732287			CP007106;636143:641143
CH902632.1;545702:550702			KB462414;25166:30166			CH954232;39177:44177			KB459816;293709:298709			CM001520;26940514:26945514			CH933809;22020502:22025502			CH479191;640045:645045			KB452516;12550:17550			CM000071;16767339:16772339			CM002911;2746518:2751518			CH480815;17909124:17914124			KI419252;7409:12409			CH940926;2575:7575			CH963894;301237:306237			NT_037436;13590302:13595302
CH902654.1;580852:585852			KB462460;3815407:3820407			CH954182;4791718:4796718			KB459684;630432:635432			CM001520;9194120:9199120			CH933810;2829174:2834174			CH479198;1800519:1805519			KB452148;51328:56328			CH379069;9858929:9863929			CM002914;3391579:3396579			CH480826;1994480:1999480			KI421120;4167:9167			CH940773;3684:8684			CH964295;3278212:3283212			NT_033778;1657266:1662266
CH902623.1;175691:180691			KB462201;2675:7675			CH954180;9232015:9237015			KB459933;6886:11886			CM001518;30393114:30398114			CH933807;32092750:32097750			CH479185;670413:675413			KB449157;3908:8908			CH379069;10382790:10387790			CM002914;8955629:8960629			CH480820;3041937:3046937			KI420907;58479:63479			CH940648;17724789:17729789			CH964279;103875:108875			CP007090;14932:19932
CH902920.1;19834:24834			KB462546;15320:20320			CH954422;5373:10373			KB459035;2626:7626			CM001517;18605258:18610258			CH933811;2382140:2387140			CH479189;94853:99853			KB451052;12895:17895			CM000070;26464350:26469350			CM002911;2169635:2174635			CH480935;19375:24375			KI420993;170443:175443			CH940648;6914306:6919306			CH963872;32455:37455			NT_033779;21603687:21608687
CH902618.1;758671:763671			KB462090;6808:11808			CH954182;10156747:10161747			KB459894;85580:90580			CM001520;12959067:12964067			CH933807;16252066:16257066			CH479192;701315:706315			KB450790;20587:25587			CM000070;7341980:7346980			CM002910;8298670:8303670			CH480878;201687:206687			KI420647;2208401:2213401			CH940649;3004603:3009603			CH963943;14493:19493			CP007106;3168795:3173795
CH902623.1;1675757:1680757			KB462257;3712:8712			CH954179;17795614:17800614			KB459503;22081:27081			CM001520;26616582:26621582			CH933811;3392985:3397985			CH479195;1655125:1660125			KB449474;4819:9819			CM000070;30771427:30776427			CM002914;1993810:1998810			CH480839;201992:206992			KI419667;14360:19360			CH940649;13376193:13381193			CH964008;11134:16134			NC_024512;3033987:3038987
CH902626.1;954998:959998			KB462814;5085941:5090941			CH954180;16734232:16739232			KB459791;2043222:2048222			CM001516;1793678:1798678			CH933812;3742155:3747155			CH479182;6848075:6853075			KB449962;3478:8478			CH379060;9519852:9524852			CM002910;16462909:16467909			CH480847;193222:198222			KI419552;119938:124938			CH940654;4710859:4715859			CH963851;3563425:3568425			NC_024512;999621:1004621
CH902617.1;22504431:22509431			KB462460;889895:894895			CH954324;3000:8000			KB459689;22545:27545			CM001520;7424872:7429872			CH933816;1318808:1323808			CH479188;1857235:1862235			KB448753;20954:25954			CH379070;48536:53536			CM002911;2162512:2167512			CH481320;432:5432			KI419303;408340:413340			CH940656;4040393:4045393			CH964282;2117132:2122132			NC_004354;22034204:22039204
CH902636.1;559077:564077			KB462243;3273:8273			CH954287;36800:41800			KB458721;12306:17306			CM001520;12156528:12161528			CH933809;23183920:23188920			CH479203;317720:322720			KB450704;8155:13155			CH379069;6686590:6691590			CM002910;1693525:1698525			CH480823;1599202:1604202			KI420486;237634:242634			CH940647;1520303:1525303			CH964239;4264726:4269726			NT_033778;1909281:1914281
CH903341.1;3318:8318			KB462696;355117:360117			CH954182;4854776:4859776			KB459685;2205919:2210919			CM001520;26316904:26321904			CH933810;4190308:4195308			CH479230;370804:375804			KB449504;9728:14728			CH475513;14622:19622			CM002914;5679944:5684944			CH480819;2490591:2495591			KI419150;1217110:1222110			CH940663;36743:41743			CH961737;7783:12783			NC_024512;3573744:3578744
CH902966.1;7341:12341			KB462838;9659195:9664195			CH954296;2011:7011			KB459959;276248:281248			CM001518;1612376:1617376			CH933811;2709753:2714753			CH479187;173994:178994			KB452480;71307:76307			CM000070;7922070:7927070			CM002914;3462622:3467622			CH480836;169049:174049			KI420861;35756:40756			CH940647;17013776:17018776			CH963876;165089:170089			NW_007931110;1230:6230
CH902662.1;29360:34360			KB462718;22214:27214			CH954341;3680:8680			KB459105;5825:10825			CM001517;10967937:10972937			CH933814;12499:17499			CH479188;1318117:1323117			KB451033;31540:36540			CH476176;495:5495			CM002914;8620113:8625113			CH480831;1868521:1873521			KI419646;30272:35272			CH940672;127645:132645			CH964271;76586:81586			CP007106;114594:119594
CH902623.1;160527:165527			KB462125;4830:9830			CH954293;4673:9673			KB458722;3294:8294			CM001519;20813897:20818897			CH934036;5260:10260			CH479226;150459:155459			KB449416;2251:7251			CH379067;873555:878555			CM002910;21937202:21942202			CH480821;247590:252590			KI419649;2738181:2743181			CH940653;1006164:1011164			CH963857;9336094:9341094			NC_024512;44945:49945
CH902714.1;27105:32105			KB462000;486128:491128			CH954528;537:5537			KB459946;24034:29034			CM001520;13056059:13061059			CH933806;30384585:30389585			CH479217;793200:798200			KB451922;441612:446612			CH475893;1997:6997			CM002914;20592919:20597919			CH480818;2317966:2322966			KI419649;8170537:8175537			CH940666;1801620:1806620			CH964171;13054:18054			NC_024512;633294:638294
CH902657.1;395856:400856			KB462788;28460:33460			CH954177;26549569:26554569			KB459887;113212:118212			CM001516;3269233:3274233			CH933808;8217733:8222733			CH479181;5306545:5311545			KB449250;35890:40890			CM000070;5609775:5614775			CM002914;10226902:10231902			CH480816;864165:869165			KI420775;197670:202670			CH940649;9013667:9018667			CH964239;9710962:9715962			NT_033777;175544:180544
CH902647.1;895998:900998			KB462602;1749759:1754759			CH954277;37722:42722			KB459043;728:5728			CM001519;1632445:1637445			CH933902;48605:53605			CH479182;6335414:6340414			KB451301;9281:14281			CH672507;4129:9129			CM002912;11012202:11017202			CH480902;71039:76039			KI419149;6776500:6781500			CH940647;23552455:23557455			CH964295;2654689:2659689			AE014296;25530822:25535822
CH902626.1;3101313:3106313			KB462728;1425:6425			CH954178;9359416:9364416			KB459852;502009:507009			CM001516;4174401:4179401			CH933818;145555:150555			CH479184;3072765:3077765			KB452190;26096:31096			CM000070;14319561:14324561			CM002911;1027849:1032849			CH481051;1736:6736			KI419150;2831414:2836414			CH940732;32207:37207			CH964266;172068:177068			NC_004354;23046568:23051568
CH902665.1;236296:241296			KB462193;8115:13115			CH954180;5659861:5664861			KB459268;157901:162901			CM001517;8100092:8105092			CH933850;23326:28326			CH479200;301054:306054			KB449950;1315:6315			CH475502;16908:21908			CM002910;21841833:21846833			CH480922;25871:30871			KI421257;110896:115896			CH940668;5503:10503			CH963063;3762:8762			NT_033777;2998739:3003739
CH902635.1;1405374:1410374			KB462799;343128:348128			CH954240;68663:73663			KB459685;2265191:2270191			CM001517;15376249:15381249			CH933949;1505:6505			CH479207;383066:388066			KB450383;2673:7673			CH379063;2395446:2400446			CM002911;43768:48768			CH480871;155273:160273			KI421302;183847:188847			CH940681;451187:456187			CH964239;948523:953523			NT_037436;25204951:25209951
CH902648.1;533767:538767			KB462248;506:5506			CH954203;1046:6046			KB459872;1755083:1760083			CM001517;18971735:18976735			CH934086;2757:7757			CH479288;107773:112773			KB450842;125:5125			CH475434;1421:6421			CM002913;8398925:8403925			CH480830;523830:528830			KI421089;8368:13368			CH940681;230104:235104			CH964209;26519:31519			AE014298;5611577:5616577
CH902644.1;676386:681386			KB462479;2371:7371			CH954474;1190:6190			KB459791;1963188:1968188			CM001519;14246736:14251736			CH933811;3998099:4003099			CH479186;558488:563488			KB451413;27880:32880			CM000071;1197733:1202733			CM002910;23322419:23327419			CH480815;13886:18886			KI419649;4134141:4139141			CH940714;300:5300			CH963894;1978:6978			NC_024512;234573:239573
CH902886.1;39284:44284			KB462594;32896:37896			CH954235;42654:47654			KB459417;5771:10771			CM001516;22034708:22039708			CH933807;28869183:28874183			CH479187;405529:410529			KB449199;13421:18421			CH475642;8260:13260			CM002911;1176848:1181848			CH480888;5441:10441			KI420848;10504:15504			CH940651;7846873:7851873			CH964261;61682:66682			CP007076;53078:58078
CH902619.1;7236766:7241766			KB462872;54841:59841			CH954200;107499:112499			KB459876;1330369:1335369			CM001516;17172338:17177338			CH933807;8441358:8446358			CH479902;982:5982			KB448843;325:5325			CH379067;435257:440257			CM002910;22136884:22141884			CH480896;35865:40865			KI421152;22448:27448			CH940673;131680:136680			CH963851;3961093:3966093			AE014297;2336370:2341370
CH902907.1;37553:42553			KB462000;1072113:1077113			CH954184;909944:914944			KB459852;395223:400223			CM001518;2227905:2232905			CH933810;15292706:15297706			CH479184;1730081:1735081			KB450839;4484:9484			CH673324;33749:38749			CM002914;241973:246973			CH480998;50872:55872			KI419387;113469:118469			CH940698;67362:72362			CH964239;9171287:9176287			CP007106;516492:521492
CH902835.1;5640:10640			KB462465;10702:15702			CH954180;15914972:15919972			KB459691;3228945:3233945			CM001520;7277441:7282441			CH933817;1245454:1250454			CH479183;4456295:4461295			KB450947;15318:20318			CH379062;2020856:2025856			CM002914;19547696:19552696			CH480820;5766438:5771438			KI420727;91382:96382			CH940946;2818:7818			CH964294;2827712:2832712			NW_007931112;2767:7767
CH902621.1;752341:757341			KB462730;168305:173305			CH954197;116531:121531			KB459530;97747:102747			CM001517;29016780:29021780			CH934238;1653:6653			CH479228;251370:256370			KB452331;27453:32453			CH379061;1800244:1805244			CM002914;12442029:12447029			CH480954;28925:33925			KI420092;268516:273516			CH940692;80933:85933			CH964056;3582:8582			NW_007931082;72013:77013
CH902647.1;432204:437204			KB462614;3367125:3372125			CH954222;36059:41059			KB459048;2526:7526			CM001520;17343900:17348900			CH933910;10551:15551			CH479181;8247060:8252060			KB452381;13601:18601			CH674785;1867:6867			CM002910;18042161:18047161			CH480820;5852633:5857633			KI419235;2243461:2248461			CH940651;5209416:5214416			CH961345;7846:12846			CP007076;46881:51881
CH902706.1;20271:25271			KB462858;10068:15068			CH954743;2041:7041			KB458885;555:5555			CM001516;12963648:12968648			CH933808;21563442:21568442			CH479623;6609:11609			KB452186;4227:9227			CH379064;12515886:12520886			CM002912;15793985:15798985			CH480832;163503:168503			KI419825;356634:361634			CH940655;578629:583629			CH964272;4712233:4717233			NT_033777;107178:112178
CH902625.1;350444:355444			KB462590;1665811:1670811			CH954257;4738:9738			KB459150;13454:18454			CM001518;4105298:4110298			CH933810;1621237:1626237			CH479208;564838:569838			KB452429;68789:73789			CH379064;3145551:3150551			CM002914;3369637:3374637			CH481018;4529:9529			KI421357;135464:140464			CH940653;6248564:6253564			CH964278;226712:231712			AE014297;4152727:4157727
CH902656.1;48481:53481			KB462369;76515:81515			CH954376;1914:6914			KB458905;487:5487			CM001520;3389511:3394511			CH934028;22212:27212			CH479251;195807:200807			KB451315;186281:191281			CH379064;8546112:8551112			CM002910;23512172:23517172			CH480816;6613943:6618943			KI419621;119103:124103			CH940653;1107957:1112957			CH964239;5966636:5971636			AE014297;2471837:2476837
CH902691.1;8695:13695			KB462817;31188:36188			CH954179;2169019:2174019			KB459939;1095:6095			CM001517;9623624:9628624			CH933806;9430422:9435422			CH479200;1236903:1241903			KB452536;78104:83104			CH379064;10605773:10610773			CM002916;735380:740380			CH480848;115772:120772			KI419151;164909:169909			CH940648;12739648:12744648			CH964294;3749294:3754294			CP007106;501587:506587
CH902622.1;4754850:4759850			KB462306;365:5365			CH954177;24056942:24061942			KB459565;2687:7687			CM001516;3490745:3495745			CH934087;217:5217			CH479406;5539:10539			KB452058;102470:107470			CH379060;6275412:6280412			CM002914;1376636:1381636			CH480819;4701512:4706512			KI421181;169317:174317			CH940648;16073384:16078384			CH964294;866291:871291			NC_024512;2769848:2774848
CH902975.1;177:5177			KB462558;560882:565882			CH954284;37773:42773			KB459791;387743:392743			CM001516;19315665:19320665			CH933807;3116990:3121990			CH479196;1837901:1842901			KB452443;23825:28825			CH475600;5967:10967			CM002910;20453044:20458044			CH480815;9195440:9200440			KI419571;422341:427341			CH940655;623697:628697			CH963857;2032476:2037476			CP007106;1538313:1543313
CH902876.1;36877:41877			KB462832;789787:794787			CH954802;722:5722			KB459069;11848:16848			CM001517;4029179:4034179			CH934085;670:5670			CH479291;21065:26065			KB449822;161455:166455			CH379064;9429386:9434386			CM002912;21548195:21553195			CH480836;218873:223873			KI419754;135971:140971			CH940655;3198141:3203141			CH964062;566234:571234			NC_004354;22275568:22280568
CH902679.1;46981:51981			KB462640;878879:883879			CH954483;1073:6073			KB458721;35218:40218			CM001517;3146292:3151292			CH933806;9068158:9073158			CH479193;1070437:1075437			KB451191;1382:6382			CH475819;13925:18925			CM002913;9056806:9061806			CH480900;27039:32039			KI419670;11840:16840			CH940655;510944:515944			CH964239;8331113:8336113			NT_033778;2684566:2689566
CH902706.1;54515:59515			KB462129;13837:18837			CH954236;42550:47550			KB459760;10538:15538			CM001520;17308878:17313878			CH933809;20856814:20861814			CH479204;1437794:1442794			KB450437;4173:9173			CM000070;19967319:19972319			CM002911;3961743:3966743			CH480924;19476:24476			KI421201;770208:775208			CH940662;745993:750993			CH964200;16819:21819			NW_007931119;21247:26247
CH902670.1;75962:80962			KB462875;6207:11207			CH954203;118948:123948			KB459777;1720081:1725081			CM001516;9437555:9442555			CH933811;233590:238590			CH479186;3398806:3403806			KB452125;1065:6065			CH475499;40757:45757			CM002914;19198503:19203503			CH480831;1150038:1155038			KI419206;210525:215525			CH940654;5460047:5465047			CH964239;410005:415005			NC_024512;1451572:1456572
CH902901.1;2994:7994			KB462377;67578:72578			CH954177;10538696:10543696			KB459874;165110:170110			CM001519;20278024:20283024			CH933810;1911962:1916962			CH479196;1876279:1881279			KB450880;28738:33738			CH475958;41458:46458			CM002914;6422758:6427758			CH480815;5815135:5820135			KI419609;109531:114531			CH940663;916458:921458			CH960599;476:5476			CP007106;3006502:3011502
CH902623.1;3918287:3923287			KB462849;5611:10611			CH954180;4024543:4029543			KB459571;281231:286231			CM001516;3922487:3927487			CH933816;87863:92863			CH479197;1019184:1024184			KB452369;112253:117253			CH379063;5758106:5763106			CM002911;8801543:8806543			CH480862;14462:19462			KI420692;3530:8530			CH940658;2933140:2938140			CH963851;269112:274112			CP007106;1970482:1975482
CH902630.1;485814:490814			KB462838;9447610:9452610			CH954403;5065:10065			KB459405;1877:6877			CM001519;16960311:16965311			CH933808;12307007:12312007			CH479195;866946:871946			KB449799;26695:31695			CH475607;56909:61909			CM002914;2710405:2715405			CH480815;16276305:16281305			KI420261;11490:16490			CH940653;1750193:1755193			CH964290;77125:82125			AE014297;37609:42609
CH902648.1;396103:401103			KB462792;1221768:1226768			CH954550;1096:6096			KB459569;2762:7762			CM001519;14992270:14997270			CH933827;26795:31795			CH479179;9539766:9544766			KB452501;179784:184784			CM000070;7535049:7540049			CM002911;1406422:1411422			CH480823;1821630:1826630			KI420807;53667:58667			CH940685;157966:162966			CH964294;4208852:4213852			CP007106;112275:117275
CH902619.1;9578457:9583457			KB462500;11891:16891			CH954183;565693:570693			KB459048;10494:15494			CM001518;3378364:3383364			CH933814;728847:733847			CH479904;2526:7526			KB450924;12180:17180			CH475811;3:5003			CM002910;22130326:22135326			CH480910;11911:16911			KI420549;80734:85734			CH940702;123076:128076			CH964293;110541:115541			NW_007931117;3794:8794
CH902634.1;1157864:1162864			KB462395;153258:158258			CH954346;32588:37588			KB459927;3629:8629			CM001517;6156337:6161337			CH933808;13916731:13921731			CH479200;201533:206533			KB449610;44813:49813			CM000070;4332255:4337255			CM002914;10694857:10699857			CH480816;4785800:4790800			KI420648;88110:93110			CH940655;2403036:2408036			CH964295;1763720:1768720			CP007106;1713323:1718323
CH902630.1;842416:847416			KB462463;3943050:3948050			CH954179;13634046:13639046			KB459527;21382:26382			CM001519;1427373:1432373			CH933813;3343421:3348421			CH479292;74548:79548			KB452648;90221:95221			CM000071;18435302:18440302			CM002913;4457077:4462077			CH480861;51345:56345			KI420362;4269920:4274920			CH940649;13624902:13629902			CH964095;3114692:3119692			NW_001844996;10417:15417
CH902621.1;1372141:1377141			KB462610;10628:15628			CH954262;40110:45110			KB459883;31914:36914			CM001520;8389481:8394481			CH933808;8107810:8112810			CH479217;1722:6722			KB452499;163182:168182			CH379064;6938372:6943372			CM002914;11337162:11342162			CH480838;482276:487276			KI421317;1542744:1547744			CH940789;2738:7738			CH964014;43677:48677			CP007106;3132409:3137409
CH902698.1;92124:97124			KB462463;18349:23349			CH954182;6777810:6782810			KB459586;235957:240957			CM001516;15142603:15147603			CH933809;6260538:6265538			CH479184;6583715:6588715			KB452647;6869:11869			CH379064;495740:500740			CM002914;5499879:5504879			CH480839;773114:778114			KI419235;2122403:2127403			CH940651;2523412:2528412			CH962549;2344:7344			NC_024512;1236455:1241455
CH902622.1;4104903:4109903			KB462590;3682:8682			CH954184;314858:319858			KB459609;976607:981607			CM001517;4996460:5001460			CH933806;8384173:8389173			CH479317;40824:45824			KB450141;2689:7689			CH379064;402776:407776			CM002914;8651751:8656751			CH480819;1260305:1265305			KI421200;26994:31994			CH940663;1199549:1204549			CH964239;7521057:7526057			NC_004354;23054904:23059904
CH902675.1;39458:44458			KB462377;15827:20827			CH954183;414754:419754			KB459793;3187:8187			CM001519;1587867:1592867			CH933806;23795754:23800754			CH479185;2005915:2010915			KB450018;17365:22365			CH379060;7753490:7758490			CM002911;7127307:7132307			CH480824;1799918:1804918			KI419966;252953:257953			CH940655;440534:445534			CH964239;9314:14314			CP007072;30564:35564
CH902621.1;2975999:2980999			KB462687;27357:32357			CH954177;4175767:4180767			KB459845;7602:12602			CM001519;6476204:6481204			CH933814;1864439:1869439			CH479227;30048:35048			KB452608;58425:63425			CH475397;76639:81639			CM002914;18551596:18556596			CH480867;36519:41519			KI419379;62110:67110			CH940649;993373:998373			CH963857;9197651:9202651			CP007106;3275420:3280420
CH902796.1;43882:48882			KB462474;146:5146			CH954325;3428:8428			KB459343;192:5192			CM001519;7685795:7690795			CH933807;4836688:4841688			CH479190;1853297:1858297			KB449310;14084:19084			CH379060;6877608:6882608			CM002913;15483327:15488327			CH481242;3845:8845			KI420056;224698:229698			CH940651;1801561:1806561			CH964286;1500687:1505687			CP007106;2220370:2225370
CH902642.1;667952:672952			KB462115;18542:23542			CH954849;221:5221			KB459687;3414244:3419244			CM001518;3086375:3091375			CH933809;24443237:24448237			CH479184;6504378:6509378			KB451780;68976:73976			CH475721;5098:10098			CM002910;114548:119548			CH480850;49740:54740			KI420922;2988355:2993355			CH940772;36980:41980			CH964095;4399873:4404873			NC_004353;727872:732872
CH902625.1;1423709:1428709			KB462527;19594:24594			CH954181;177748:182748			KB459023;3725:8725			CM001520;5138826:5143826			CH933839;20681:25681			CH479180;292668:297668			KB449907;466190:471190			CM000071;6476841:6481841			CM002914;13271160:13276160			CH480820;4196866:4201866			KI420048;214458:219458			CH940654;1198211:1203211			CH964239;12114848:12119848			NC_024512;3081283:3086283
CH903090.1;1110:6110			KB462551;7641:12641			CH954180;15923990:15928990			KB459467;18627:23627			CM001518;26896399:26901399			CH933945;3765:8765			CH479208;866965:871965			KB451033;348014:353014			CH379061;2243012:2248012			CM002914;13231201:13236201			CH480817;6176038:6181038			KI420647;1275302:1280302			CH940655;2778372:2783372			CH963855;6265:11265			NW_007931082;52590:57590
CH902797.1;44424:49424			KB462399;2170:7170			CH954276;1940:6940			KB459133;2109:7109			CM001516;18771420:18776420			CH933810;13968523:13973523			CH479184;3832295:3837295			KB451026;6121:11121			CH379061;5998245:6003245			CM002910;18748812:18753812			CH480819;4479863:4484863			KI420758;50790:55790			CH940649;135631:140631			CH963847;10875067:10880067			NC_024512;2946861:2951861
CH902776.1;39169:44169			KB462136;17127:22127			CH954272;40331:45331			KB458697;7483:12483			CM001517;17543256:17548256			CH933814;2780896:2785896			CH479186;3728887:3733887			KB449193;5626:10626			CH379060;5650692:5655692			CM002912;12729020:12734020			CH480816;13230396:13235396			KI419379;128577:133577			CH940649;965611:970611			CH964265;1051901:1056901			NT_033777;132090:137090
CH902657.1;72005:77005			KB462576;426:5426			CH954309;33066:38066			KB459808;1745977:1750977			CM001518;10901068:10906068			CH933814;1119473:1124473			CH479248;116599:121599			KB451776;4518:9518			CH379064;6068824:6073824			CM002910;14523936:14528936			CH480815;7675054:7680054			KI419427;7837:12837			CH940648;6763620:6768620			CH961388;3755:8755			NC_024512;890222:895222
CH902641.1;350101:355101			KB462855;115357:120357			CH954236;65881:70881			KB459814;60735:65735			CM001519;5402875:5407875			CH933809;1986972:1991972			CH479196;740804:745804			KB450839;21226:26226			CH379060;215308:220308			CM002913;18235567:18240567			CH480988;14271:19271			KI420922;940603:945603			CH940663;1540517:1545517			CH964289;5248244:5253244			CP007106;2488663:2493663
CH902621.1;2146795:2151795			KB462414;44367:49367			CH954181;9132728:9137728			KB459886;973000:978000			CM001519;7386630:7391630			CH933810;8750688:8755688			CH479259;54003:59003			KB451884;17916:22916			CH475667;1414:6414			CM002912;10401898:10406898			CH480819;9850:14850			KI420498;16730:21730			CH940662;578510:583510			CH964101;2092586:2097586			NW_007931078;75929:80929
CH902632.1;443304:448304			KB462716;41526:46526			CH954185;457429:462429			KB459502;28898:33898			CM001520;7518024:7523024			CH933810;9110625:9115625			CH479206;585230:590230			KB452370;12217:17217			CH379064;6279473:6284473			CM002914;15183777:15188777			CH480861;174118:179118			KI420092;4984:9984			CH940663;1434837:1439837			CH964284;1169833:1174833			NC_024512;1442527:1447527
CH902621.1;3016896:3021896			KB462817;93206:98206			CH954439;3550:8550			KB459392;177:5177			CM001517;29215205:29220205			CH933817;2273283:2278283			CH479215;766971:771971			KB451306;6051:11051			CH475707;14162:19162			CM002914;17128047:17133047			CH480823;2199063:2204063			KI419344;123921:128921			CH940653;6950581:6955581			CH964278;1537138:1542138			NC_024512;2437872:2442872
CH902679.1;86685:91685			KB462843;25564:30564			CH954180;5327381:5332381			KB459866;388350:393350			CM001518;17886329:17891329			CH933806;3244149:3249149			CH479198;1118858:1123858			KB451143;10878:15878			CH379063;5330665:5335665			CM002914;8604914:8609914			CH481036;14224:19224			KI420922;1865501:1870501			CH940664;1280316:1285316			CH964237;17780:22780			CP007116;6648:11648
CH903441.1;2308:7308			KB462590;217043:222043			CH954541;4381:9381			KB458900;12830:17830			CM001518;7137989:7142989			CH933807;10834166:10839166			CH479330;28533:33533			KB449815;24416:29416			CM000070;19077044:19082044			CM002911;8238564:8243564			CH480815;20805510:20810510			KI419610;52040:57040			CH940647;1215356:1220356			CH964284;1146094:1151094			CP007076;50646:55646
CH902644.1;983588:988588			KB462236;1070:6070			CH954179;2496561:2501561			KB458794;2659:7659			CM001518;23452348:23457348			CH933811;929385:934385			CH479181;7991597:7996597			KB452044;17366:22366			CH379070;1629980:1634980			CM002911;452078:457078			CH480825;1818165:1823165			KI419649;8929103:8934103			CH940744;36806:41806			CH964237;25913:30913			CP007106;264429:269429
CH902781.1;3503:8503			KB462329;24395:29395			CH954398;5270:10270			KB459370;19412:24412			CM001517;13618501:13623501			CH933806;19849806:19854806			CH479204;1293045:1298045			KB449953;65526:70526			CH475776;3660:8660			CM002910;20875379:20880379			CH480826;134201:139201			KI420063;53466:58466			CH940672;14145:19145			CH964189;46698:51698			CP007106;3015546:3020546
CH902618.1;23121128:23126128			KB462539;73161:78161			CH954180;13433619:13438619			KB459515;69615:74615			CM001517;8240033:8245033			CH933810;4616362:4621362			CH479194;2122726:2127726			KB450725;19196:24196			CH379058;5266027:5271027			CM002912;23387331:23392331			CH480816;503338:508338			KI420903;10716:15716			CH940655;3947218:3952218			CH964187;17354:22354			CP007080;47996:52996
CH902632.1;2516473:2521473			KB462460;5560370:5565370			CH954181;12602157:12607157			KB459808;117125:122125			CM001520;11069081:11074081			CH933810;9397630:9402630			CH479186;3609965:3614965			KB449971;9341:14341			CM000070;23222486:23227486			CM002913;4561345:4566345			CH480995;3222:8222			KI421088;2325904:2330904			CH940651;4267649:4272649			CH963660;3541:8541			NW_007931088;5276:10276
CH902795.1;11409:16409			KB462463;1305748:1310748			CH954481;3499:8499			KB458830;4511:9511			CM001520;14692225:14697225			CH933814;2846494:2851494			CH479221;530329:535329			KB452477;963:5963			CH379060;2318742:2323742			CM002914;13124077:13129077			CH480969;39515:44515			KI419489;34673:39673			CH940665;406449:411449			CH964272;2968844:2973844			CP007106;131739:136739
CH902621.1;4863372:4868372			KB462366;41385:46385			CH954182;9535548:9540548			KB458991;3471:8471			CM001516;7532619:7537619			CH933833;119252:124252			CH479304;26613:31613			KB452478;396:5396			CH475840;4885:9885			CM002912;21757517:21762517			CH480816;1007145:1012145			KI420195;18111:23111			CH940678;133296:138296			CH964266;151255:156255			CP007106;3552502:3557502
CH902801.1;3116:8116			KB462436;6994:11994			CH954177;24578255:24583255			KB459535;244312:249312			CM001521;1418713:1423713			CH933810;11664940:11669940			CH479180;4899666:4904666			KB450522;4195:9195			CH673197;4198:9198			CM002914;5003057:5008057			CH480818;314648:319648			KI419934;51088:56088			CH940651;6670396:6675396			CH964289;806606:811606			NC_024512;2943191:2948191
CH902621.1;3709199:3714199			KB462360;24938:29938			CH954191;61927:66927			KB459322;125:5125			CM001517;25592841:25597841			CH933815;1875985:1880985			CH479198;1509885:1514885			KB451065;107505:112505			CH379064;4646014:4651014			CM002912;5352011:5357011			CH480825;96266:101266			KI420297;261564:266564			CH940678;403080:408080			CH964289;4406874:4411874			CP007106;125285:130285
CH902620.1;5275833:5280833			KB462140;5487:10487			CH954178;16795875:16800875			KB459852;703722:708722			CM001517;2868973:2873973			CH933809;19755611:19760611			CH479191;1117160:1122160			KB451064;71933:76933			CH379064;7509558:7514558			CM002914;18866764:18871764			CH480820;437643:442643			KI420362;4149009:4154009			CH940653;6290053:6295053			CH964239;4201422:4206422			CP007090;41568:46568
CH902649.1;575186:580186			KB462485;12516:17516			CH954193;111414:116414			KB459184;24853:29853			CM001519;16787344:16792344			CH933837;35893:40893			CH479205;119371:124371			KB451746;55087:60087			CH475860;5681:10681			CM002910;20447407:20452407			CH480836;527257:532257			KI420362;4426890:4431890			CH940653;2816436:2821436			CH964272;12021845:12026845			NW_007931107;10508:15508
CH902620.1;14947955:14952955			KB462566;2261:7261			CH954359;15225:20225			KB458770;3605:8605			CM001520;6676851:6681851			CH934187;2964:7964			CH479180;1739977:1744977			KB451922;279341:284341			CH379069;3554242:3559242			CM002911;1015446:1020446			CH480818;1152967:1157967			KI420195;286897:291897			CH940648;862636:867636			CH964183;628809:633809			NC_024512;1079938:1084938
CH902625.1;104725:109725			KB462588;56306:61306			CH954177;25327757:25332757			KB459888;1298733:1303733			CM001516;10787505:10792505			CH933811;3830425:3835425			CH479217;245795:250795			KB451322;16011:21011			CH379060;11436240:11441240			CM002912;23860810:23865810			CH480835;503708:508708			KI419149;17929248:17934248			CH940690;38608:43608			CH964284;350597:355597			NT_033777;162677:167677
CH902749.1;38473:43473			KB462442;7372:12372			CH954461;4321:9321			KB459047;588:5588			CM001516;15736570:15741570			CH933815;2564827:2569827			CH479224;441100:446100			KB451944;18099:23099			CH475892;4257:9257			CM002910;22475671:22480671			CH480825;1203647:1208647			KI419437;1400:6400			CH940653;4037712:4042712			CH964289;3523959:3528959			CP007077;16374:21374
CH902632.1;2798387:2803387			KB462655;6788:11788			CH954183;1493704:1498704			KB459727;596091:601091			CM001516;17872579:17877579			CH933808;14188293:14193293			CH479264;67304:72304			KB452124;4444:9444			CH379060;3571640:3576640			CM002910;1063304:1068304			CH481156;4347:9347			KI419718;130711:135711			CH940649;7731103:7736103			CH959501;8770:13770			CP007106;267591:272591
CH902637.1;1603525:1608525			KB462641;2268716:2273716			CH954179;18518777:18523777			KB459563;5186:10186			CM001520;9465461:9470461			CH933812;3579071:3584071			CH479180;5300372:5305372			KB448748;963:5963			CH475867;73:5073			CM002914;15228435:15233435			CH480947;31460:36460			KI421344;51898:56898			CH940652;1820216:1825216			CH964295;3090031:3095031			AE014297;4024117:4029117
CH902642.1;1403495:1408495			KB462558;4710:9710			CH954191;29553:34553			KB459726;4949:9949			CM001518;1756799:1761799			CH933810;10379662:10384662			CH479251;43177:48177			KB452383;70425:75425			CH475530;20240:25240			CM002911;2145330:2150330			CH481553;1612:6612			KI421398;417086:422086			CH940647;3720788:3725788			CH964239;818420:823420			CP007109;35540:40540
CH902642.1;9637:14637			KB462730;91448:96448			CH954206;37646:42646			KB459727;37371:42371			CM001520;139492:144492			CH933817;1889333:1894333			CH479196;380735:385735			KB452531;12141:17141			CM000070;18034883:18039883			CM002914;8581103:8586103			CH480831;1318119:1323119			KI421201;794136:799136			CH940649;4151220:4156220			CH964291;725505:730505			AE014297;2457978:2462978
CH902621.1;3047784:3052784			KB462598;2699271:2704271			CH954242;30422:35422			KB458981;17706:22706			CM001517;11864914:11869914			CH933810;6714617:6719617			CH479179;8856176:8861176			KB449117;234:5234			CM000070;25875654:25880654			CM002912;6111833:6116833			CH480831;1170759:1175759			KI420397;336210:341210			CH940653;7466379:7471379			CH964278;781537:786537			CP007106;10622:15622
CH902714.1;44085:49085			KB462682;1605:6605			CH954177;25478542:25483542			KB459886;679742:684742			CM001516;3644584:3649584			CH933811;2858448:2863448			CH479203;624931:629931			KB451215;42783:47783			CH379061;4567052:4572052			CM002912;11018423:11023423			CH480833;553297:558297			KI419218;88571:93571			CH940657;1840095:1845095			CH964111;16264:21264			NT_033778;2417251:2422251
CH902739.1;34495:39495			KB462389;27562:32562			CH954494;5401:10401			KB459223;5595:10595			CM001520;8496008:8501008			CH934209;3964:8964			CH479231;429980:434980			KB449266;4237:9237			CH379068;2153:7153			CM002914;1651244:1656244			CH480837;515725:520725			KI419150;1452779:1457779			CH940651;1922265:1927265			CH964294;2905958:2910958			NT_033778;1773964:1778964
CH903277.1;2485:7485			KB462832;288800:293800			CH954308;28347:33347			KB459841;184783:189783			CM001520;6254503:6259503			CH933807;25637596:25642596			CH479184;2924932:2929932			KB452611;19049:24049			CM000071;16783731:16788731			CM002912;13284891:13289891			CH480819;1238239:1243239			KI420804;17577:22577			CH940660;2232656:2237656			CH964272;12021614:12026614			AE014297;2506180:2511180
CH902622.1;3747707:3752707			KB462576;7863:12863			CH954236;6282:11282			KB459535;614643:619643			CM001518;25038720:25043720			CH933812;1035565:1040565			CH479274;117978:122978			KB450300;8258:13258			CH475491;46698:51698			CM002910;23380304:23385304			CH480833;499097:504097			KI419533;709653:714653			CH940647;19369846:19374846			CH964276;1543:6543			NW_007931084;15797:20797
CH902625.1;2989396:2994396			KB462547;10964:15964			CH954415;6572:11572			KB459591;3358:8358			CM001520;10889063:10894063			CH933812;510501:515501			CH479236;59278:64278			KB452545;11746:16746			CH475877;4601:9601			CM002914;19650499:19655499			CH481078;3460:8460			KI419872;2394:7394			CH940648;2285342:2290342			CH964234;70864:75864			CP007106;665280:670280
CH902649.1;624857:629857			KB461904;11618:16618			CH954180;5394331:5399331			KB459232;55306:60306			CM001520;9808360:9813360			CH933814;454606:459606			CH479207;833702:838702			KB450041;6206:11206			CH379065;1379782:1384782			CM002911;1851830:1856830			CH480947;45992:50992			KI420505;123381:128381			CH940647;11360937:11365937			CH964258;29121:34121			AE014297;2530225:2535225
CH902643.1;609178:614178			KB461921;412:5412			CH954199;2830:7830			KB459683;992538:997538			CM001517;4057553:4062553			CH934479;1268:6268			CH479193;284051:289051			KB451658;20258:25258			CH379060;8956580:8961580			CM002914;134267:139267			CH480825;2746508:2751508			KI419322;19914:24914			CH940648;17758805:17763805			CH964274;677420:682420			CP007079;422:5422
CH902619.1;17824991:17829991			KB462538;8845:13845			CH954193;12499:17499			KB459933;77027:82027			CM001517;27736165:27741165			CH933810;10238380:10243380			CH479220;297547:302547			KB450011;8383:13383			CH476116;2727:7727			CM002913;18120822:18125822			CH480817;921719:926719			KI420370;64956:69956			CH940658;343067:348067			CH961204;11125:16125			NW_007931100;28696:33696
CH902619.1;19541299:19546299			KB462156;2514:7514			CH954218;43979:48979			KB459404;1032:6032			CM001518;2599912:2604912			CH933908;43669:48669			CH479208;1062021:1067021			KB450268;9953:14953			CH379070;7566616:7571616			CM002912;22531310:22536310			CH480819;880047:885047			KI419149;10434904:10439904			CH940657;583914:588914			CH964273;63827:68827			AE014297;2502173:2507173
CH902619.1;4714783:4719783			KB462883;2043:7043			CH954211;626:5626			KB459949;38180:43180			CM001520;15387240:15392240			CH933809;21035288:21040288			CH479212;224485:229485			KB452401;9886:14886			CH475907;7659:12659			CM002911;19022873:19027873			CH480825;490038:495038			KI419382;134031:139031			CH940672;658437:663437			CH964239;11722471:11727471			NT_033778;13844031:13849031
CH902633.1;1393666:1398666			KB462040;4652:9652			CH954196;145051:150051			KB459631;329399:334399			CM001517;3269682:3274682			CH933811;2552799:2557799			CH479179;459596:464596			KB451923;195008:200008			CH379061;3707923:3712923			CM002914;20162435:20167435			CH480823;1264355:1269355			KI421357;226548:231548			CH940653;4676330:4681330			CH964239;5302314:5307314			CP007106;3602732:3607732
CH902621.1;6833263:6838263			KB462556;35816:40816			CH954178;6014194:6019194			KB459634;692454:697454			CM001519;4278613:4283613			CH933810;8246123:8251123			CH479221;520877:525877			KB451290;5355:10355			CH379063;8892201:8897201			CM002914;20421873:20426873			CH480816;10212241:10217241			KI419953;40488:45488			CH940647;24794792:24799792			CH963847;5793176:5798176			NT_037436;26445363:26450363
CH902621.1;5284767:5289767			KB462718;2407322:2412322			CH954186;32542:37542			KB459609;724509:729509			CM001517;27965451:27970451			CH934085;8821:13821			CH479181;3775278:3780278			KB450343;10825:15825			CH379063;8838768:8843768			CM002914;2696997:2701997			CH480815;13773956:13778956			KI420706;2424:7424			CH940647;3669869:3674869			CH964232;5738976:5743976			DS483735;9529:14529
CH903005.1;5368:10368			KB462774;2282:7282			CH954206;73204:78204			KB459588;10471:15471			CM001518;30305728:30310728			CH933810;4559925:4564925			CH479187;2186209:2191209			KB450813;47216:52216			CM000070;18390530:18395530			CM002910;9238920:9243920			CH480919;88483:93483			KI419784;145820:150820			CH940651;3387853:3392853			CH964070;38357:43357			AE014298;22685348:22690348
CH903244.1;3702:8702			KB462455;40386:45386			CH954368;7563:12563			KB458829;6994:11994			CM001519;12010393:12015393			CH933807;30589686:30594686			CH479205;1043537:1048537			KB448851;3142:8142			CH379070;8885789:8890789			CM002911;467724:472724			CH480815;10597052:10602052			KI419149;5133265:5138265			CH940648;11074894:11079894			CH963851;3789982:3794982			NC_024512;9621:14621
CH902646.1;807867:812867			KB462440;3004:8004			CH954675;291:5291			KB458761;7176:12176			CM001520;12417932:12422932			CH933814;2287593:2292593			CH479219;532086:537086			KB449105;2803:7803			CH379066;279484:284484			CM002911;13942603:13947603			CH480893;116385:121385			KI420647;4435821:4440821			CH940720;70125:75125			CH964278;935201:940201			NT_033777;4051288:4056288
CH902619.1;5153091:5158091			KB462657;9418:14418			CH954626;57:5057			KB458952;3565:8565			CM001519;5987910:5992910			CH933808;7603550:7608550			CH479184;1606615:1611615			KB452510;184451:189451			CH475909;14170:19170			CM002911;860624:865624			CH480884;43026:48026			KI420608;54357:59357			CH940651;10231761:10236761			CH964289;1988855:1993855			CP009140;7453:12453
CH902653.1;382227:387227			KB462719;2184295:2189295			CH954181;5407832:5412832			KB459684;1834593:1839593			CM001517;22684563:22689563			CH933807;3674404:3679404			CH479184;4013312:4018312			KB451323;60975:65975			CM000070;3745883:3750883			CM002912;5022655:5027655			CH480828;1209444:1214444			KI420156;15215:20215			CH940650;11770956:11775956			CH964289;3056743:3061743			NC_024512;263089:268089
CH902621.1;3171813:3176813			KB462512;6009:11009			CH954180;8943:13943			KB459284;9493:14493			CM001520;26431288:26436288			CH933810;16898183:16903183			CH479365;4823:9823			KB450778;18277:23277			CH379069;8976251:8981251			CM002910;22820541:22825541			CH480820;1699246:1704246			KI421302;211859:216859			CH940648;6490125:6495125			CH964216;22386:27386			CP007106;244557:249557
CH902691.1;49239:54239			KB462101;52311:57311			CH954177;5128376:5133376			KB459654;70249:75249			CM001516;2480790:2485790			CH933810;11918598:11923598			CH479185;633317:638317			KB451744;25231:30231			CM000070;16463238:16468238			CM002910;22062669:22067669			CH480815;7206368:7211368			KI421119;198487:203487			CH940647;22624537:22629537			CH964095;3523536:3528536			AE014297;857718:862718
CH903291.1;4276:9276			KB462559;19115:24115			CH954211;59475:64475			KB459232;38487:43487			CM001519;950467:955467			CH933810;2348192:2353192			CH479192;2260823:2265823			KB448329;2313:7313			CH673394;15133:20133			CM002914;11309615:11314615			CH481017;10742:15742			KI419150;2773485:2778485			CH940651;10471861:10476861			CH964290;191185:196185			AE013599;1608781:1613781
CH902718.1;83361:88361			KB462167;3779:8779			CH954360;1534:6534			KB459631;753289:758289			CM001519;13060220:13065220			CH933809;8097100:8102100			CH479197;984936:989936			KB448365;58618:63618			CH475511;16402:21402			CM002911;4094714:4099714			CH480821;3052781:3057781			KI419649;6078493:6083493			CH940680;178930:183930			CH963847;10607523:10612523			DS483767;44:5044
CH902630.1;1380962:1385962			KB462402;36204:41204			CH954182;10386895:10391895			KB459069;25963:30963			CM001520;9453115:9458115			CH933808;2167954:2172954			CH479191;632390:637390			KB450423;4830:9830			CH379062;1866940:1871940			CM002914;1769535:1774535			CH480819;662913:667913			KI419818;362606:367606			CH940691;135497:140497			CH963851;1048562:1053562			CP009139;53721:58721
CH902757.1;38401:43401			KB462850;6448:11448			CH954194;132188:137188			KB459483;8951:13951			CM001518;17286610:17291610			CH933807;10650593:10655593			CH479194;1993415:1998415			KB449377;2385:7385			CM000070;24462157:24467157			CM002911;269795:274795			CH480825;230567:235567			KI421407;43590:48590			CH940653;233409:238409			CH963851;2680952:2685952			NW_007931092;14902:19902
CH902621.1;3113534:3118534			KB462085;1555:6555			CH954219;8579:13579			KB459938;32862:37862			CM001518;18055980:18060980			CH933808;3936922:3941922			CH479214;360958:365958			KB451906;34601:39601			CH476143;489:5489			CM002914;14685729:14690729			CH480823;362941:367941			KI420760;22856:27856			CH940648;18522860:18527860			CH964243;72857:77857			NC_004354;23427390:23432390
CH902631.1;2867360:2872360			KB462144;4994:9994			CH954178;2202839:2207839			KB459886;1896488:1901488			CM001516;17473145:17478145			CH933807;32214214:32219214			CH479180;6501408:6506408			KB452474;456144:461144			CH379069;8739102:8744102			CM002914;12648545:12653545			CH480815;6557624:6562624			KI419149;14143677:14148677			CH940649;16405126:16410126			CH964286;1266841:1271841			NT_033777;2416155:2421155
CH902626.1;346719:351719			KB462346;11259:16259			CH954242;34076:39076			KB459713;4748:9748			CM001520;926898:931898			CH933812;301621:306621			CH479592;3970:8970			KB450799;3818:8818			CM000070;25249304:25254304			CM002911;16489820:16494820			CH480831;1296654:1301654			KI419542;74323:79323			CH940667;956998:961998			CH964161;346392:351392			NC_004354;22265274:22270274
CH902632.1;181860:186860			KB462547;978:5978			CH954180;5634160:5639160			KB459875;651715:656715			CM001520;19335993:19340993			CH933811;1058568:1063568			CH479269;12277:17277			KB452483;13421:18421			CH379069;10672233:10677233			CM002913;3181447:3186447			CH480816;1041375:1046375			KI420167;86489:91489			CH940938;231:5231			CH964204;34894:39894			NC_024512;1022782:1027782
CH902960.1;10295:15295			KB462230;5533:10533			CH954178;23602295:23607295			KB459684;823174:828174			CM001517;587256:592256			CH933810;3820451:3825451			CH479183;2100711:2105711			KB450469;3284:8284			CM000071;4960040:4965040			CM002910;21465862:21470862			CH480815;9815736:9820736			KI421201;2724092:2729092			CH940651;4071872:4076872			CH964214;16804:21804			DS483629;7723:12723
CH902632.1;506495:511495			KB462814;6177860:6182860			CH954181;9166183:9171183			KB459430;5856:10856			CM001517;16733759:16738759			CH933806;26498059:26503059			CH479189;3038571:3043571			KB451390;655:5655			CH379060;6606522:6611522			CM002913;19227486:19232486			CH480819;1604343:1609343			KI420545;162256:167256			CH940665;1846916:1851916			CH964251;1498375:1503375			NW_007931119;7414:12414
CH902625.1;1576513:1581513			KB462564;48745:53745			CH954482;6:5006			KB459795;5876:10876			CM001518;26644015:26649015			CH933817;1895699:1900699			CH479218;301667:306667			KB451043;10055:15055			CH475413;8888:13888			CM002916;304394:309394			CH480830;921605:926605			KI419313;10453:15453			CH940654;3057613:3062613			CH964281;552450:557450			NC_024512;2478553:2483553
CH902644.1;902435:907435			KB462842;32569:37569			CH954177;21710041:21715041			KB459751;1211775:1216775			CM001516;7017765:7022765			CH933811;3671078:3676078			CH479255;47579:52579			KB449707;19124:24124			CH379063;1617404:1622404			CM002910;5484597:5489597			CH480988;13221:18221			KI420684;338735:343735			CH940648;20051:25051			CH964276;488104:493104			NC_024512;510045:515045
CH902631.1;1187502:1192502			KB462595;123235:128235			CH954405;3685:8685			KB458818;5631:10631			CM001516;1408192:1413192			CH933817;1411661:1416661			CH479180;5843868:5848868			KB451866;67973:72973			CH475991;4120:9120			CM002913;510194:515194			CH480818;1026148:1031148			KI420647;2156260:2161260			CH940655;4190784:4195784			CH964232;4312687:4317687			NC_024512;633973:638973
CH902633.1;1992329:1997329			KB462696;2469310:2474310			CH954239;37990:42990			KB459315;5429:10429			CM001520;4061367:4066367			CH933810;13975126:13980126			CH479192;1092886:1097886			KB451861;229966:234966			CH379070;1484770:1489770			CM002916;643209:648209			CH480828;1373855:1378855			KI420326;548931:553931			CH940712;73040:78040			CH959571;814:5814			NC_024512;2425073:2430073
CH902631.1;607751:612751			KB462721;25332:30332			CH954230;73614:78614			KB459500;83625:88625			CM001520;18370378:18375378			CH934590;1866:6866			CH479200;1481013:1486013			KB449358;15474:20474			CH379067;856702:861702			CM002914;18502874:18507874			CH480816;5039148:5044148			KI419354;80732:85732			CH940648;5067885:5072885			CH963925;2729726:2734726			NT_037436;11256381:11261381
CH902802.1;39420:44420			KB461927;352:5352			CH954488;3275:8275			KB459570;2437:7437			CM001517;5062893:5067893			CH933810;3231884:3236884			CH479184;4745693:4750693			KB448757;249:5249			CH379069;9003834:9008834			CM002913;10638236:10643236			CH480828;1924526:1929526			KI419811;120297:125297			CH940660;773464:778464			CH963847;5613487:5618487			NW_007931097;81:5081
CH902623.1;3157224:3162224			KB462598;2558819:2563819			CH954225;44893:49893			KB459886;100970:105970			CM001518;26655932:26660932			CH934177;1040:6040			CH479191;1365837:1370837			KB452011;245901:250901			CM000071;17314040:17319040			CM002913;21741333:21746333			CH480829;485345:490345			KI419149;1618601:1623601			CH940691;80442:85442			CH964296;11318:16318			NT_037436;26803857:26808857
CH902621.1;5973570:5978570			KB462463;1233598:1238598			CH954767;85:5085			KB459722;8159:13159			CM001517;17289889:17294889			CH933808;19082860:19087860			CH479180;10272601:10277601			KB452474;371585:376585			CH379060;4352958:4357958			CM002913;2662703:2667703			CH480846;326601:331601			KI419649;8025053:8030053			CH940686;72517:77517			CH964062;922:5922			CP007098;8261:13261
CH902631.1;1712501:1717501			KB462130;26023:31023			CH954324;2385:7385			KB459530;158327:163327			CM001517;25869069:25874069			CH933810;296249:301249			CH479184;653594:658594			KB451670;5679:10679			CH475486;11371:16371			CM002912;20097581:20102581			CH480816;6245492:6250492			KI420830;47094:52094			CH940647;9972375:9977375			CH963857;7332701:7337701			CP007106;3266537:3271537
CH902624.1;224365:229365			KB462302;807:5807			CH954305;7194:12194			KB459657;1569010:1574010			CM001520;11874429:11879429			CH933808;19402979:19407979			CH479738;4461:9461			KB451100;2755:7755			CM000070;7365708:7370708			CM002911;12174866:12179866			CH480826;1724848:1729848			KI420408;58157:63157			CH940651;2569786:2574786			CH964272;2757264:2762264			CP007106;2014883:2019883
CH903771.1;2496:7496			KB462788;43247:48247			CH954303;37282:42282			KB459959;231016:236016			CM001519;4545633:4550633			CH933820;6905:11905			CH479606;5107:10107			KB451305;299:5299			CH379064;8297716:8302716			CM002910;15484020:15489020			CH480829;1233546:1238546			KI420569;3077:8077			CH940647;8575677:8580677			CH964278;2000625:2005625			NW_007931079;13206:18206
CH903077.1;3279:8279			KB462705;484:5484			CH954177;25327316:25332316			KB459330;2168:7168			CM001518;14103050:14108050			CH933815;1714814:1719814			CH479229;166209:171209			KB451454;9634:14634			CM000070;11251343:11256343			CM002912;15781037:15786037			CH480815;5596035:5601035			KI419149;21789805:21794805			CH940661;1366106:1371106			CH964243;106959:111959			AE014297;2530693:2535693
CH902621.1;5863914:5868914			KB462511;5861:10861			CH954202;777:5777			KB459874;487821:492821			CM001519;20113072:20118072			CH933807;11360119:11365119			CH479180;2654792:2659792			KB452331;219459:224459			CH379063;8432356:8437356			CM002914;19283581:19288581			CH480815;6264685:6269685			KI419236;191460:196460			CH940653;4196942:4201942			CH963900;53688:58688			CP007106;1711384:1716384
CH902618.1;8024454:8029454			KB462628;32505:37505			CH954180;12058241:12063241			KB458848;23097:28097			CM001517;20986194:20991194			CH934164;2208:7208			CH479187;1102603:1107603			KB448820;41770:46770			CH379063;6275699:6280699			CM002914;19385930:19390930			CH481167;8651:13651			KI420367;133315:138315			CH940656;1157932:1162932			CH963852;3354190:3359190			CP009139;59166:64166
CH902783.1;46101:51101			KB462484;5024:10024			CH954195;81908:86908			KB459962;96749:101749			CM001518;29961456:29966456			CH933806;19497927:19502927			CH479192;1672936:1677936			KB452406;105799:110799			CH475576;9420:14420			CM002910;23086597:23091597			CH480833;1331006:1336006			KI420486;257821:262821			CH940655;978990:983990			CH963847;4267158:4272158			NT_033777;2522732:2527732
CH903898.1;1651:6651			KB462287;1122962:1127962			CH954179;311233:316233			KB458687;9885:14885			CM001519;12069240:12074240			CH933809;18286126:18291126			CH479221;564348:569348			KB449957;2446:7446			CH379060;5346749:5351749			CM002911;11544618:11549618			CH480820;842475:847475			KI421088;2459774:2464774			CH940655;2484882:2489882			CH964280;370632:375632			NW_007931078;74374:79374
CH902632.1;857100:862100			KB462534;153190:158190			CH954454;4927:9927			KB458767;1825:6825			CM001516;2556666:2561666			CH933808;25363935:25368935			CH479195;1576762:1581762			KB452383;37321:42321			CH379070;5961255:5966255			CM002910;21625909:21630909			CH480998;3857:8857			KI419237;66:5066			CH940652;8816443:8821443			CH963925;2890280:2895280			CP007108;44318:49318
CH902657.1;437500:442500			KB462398;5005:10005			CH954188;45940:50940			KB459343;10183:15183			CM001517;7697521:7702521			CH933814;380694:385694			CH479362;53389:58389			KB452327;49781:54781			CH379064;4323255:4328255			CM002913;19210026:19215026			CH480815;2217480:2222480			KI420265;150142:155142			CH940652;3468521:3473521			CH964101;1181556:1186556			NC_024512;2896139:2901139
CH902721.1;6416:11416			KB462640;451421:456421			CH954246;53667:58667			KB459684;254771:259771			CM001518;25071570:25076570			CH933818;303180:308180			CH479183;404379:409379			KB451737;265998:270998			CM000070;17824588:17829588			CM002914;9718257:9723257			CH480839;587247:592247			KI419149;14050303:14055303			CH940731;38091:43091			CH964176;18438:23438			NC_024512;10254:15254
CH902618.1;13633915:13638915			KB462814;2927045:2932045			CH954180;4919630:4924630			KB459962;56962:61962			CM001520;14868126:14873126			CH933811;1692988:1697988			CH479194;2038062:2043062			KB452166;2905:7905			CM000070;2907646:2912646			CM002914;7895065:7900065			CH480822;119884:124884			KI419303;573917:578917			CH940658;3309244:3314244			CH963847;4861137:4866137			NT_033777;2462916:2467916
CH902630.1;2934263:2939263			KB461812;2860:7860			CH954196;76980:81980			KB458993;17629:22629			CM001518;12202263:12207263			CH934037;130:5130			CH479185;809989:814989			KB448510;17542:22542			CH379060;3124194:3129194			CM002911;638623:643623			CH480819;3394149:3399149			KI420297;48607:53607			CH940653;6444350:6449350			CH964282;1541289:1546289			NW_007931073;8607:13607
CH902618.1;15650038:15655038			KB462143;3053:8053			CH954353;878:5878			KB459262;4040:9040			CM001517;959704:964704			CH933813;2183389:2188389			CH479196;355991:360991			KB450635;41401:46401			CH379063;9000324:9005324			CM002911;5312837:5317837			CH480830;93962:98962			KI420502;17861:22861			CH940660;2001653:2006653			CH964278;1322215:1327215			AE013599;1613466:1618466
CH902632.1;283621:288621			KB462689;3277:8277			CH954345;32981:37981			KB459393;280:5280			CM001516;19468565:19473565			CH933809;24655498:24660498			CH479205;496194:501194			KB450592;9774:14774			CH379069;10709943:10714943			CM002914;20202419:20207419			CH480872;159645:164645			KI419282;87:5087			CH940656;712319:717319			CH964291;1753641:1758641			NW_001844918;3378:8378
CH902634.1;2014308:2019308			KB462460;4097471:4102471			CH954178;8725738:8730738			KB459368;72:5072			CM001518;24816413:24821413			CH933865;2537:7537			CH479180;5650006:5655006			KB451460;7084:12084			CH379069;11123836:11128836			CM002910;23510335:23515335			CH481139;8311:13311			KI420923;687679:692679			CH940648;6540014:6545014			CH964154;1949721:1954721			CP007106;234894:239894
CH902778.1;51110:56110			KB462250;20137:25137			CH954400;241:5241			KB459535;121873:126873			CM001518;18021897:18026897			CH933916;37423:42423			CH479214;308462:313462			KB450889;361:5361			CM000070;11355511:11360511			CM002910;21291180:21296180			CH480823;101352:106352			KI419649;7193065:7198065			CH940651;2648090:2653090			CH963715;70812:75812			CP007106;2629387:2634387
CH902637.1;370792:375792			KB461983;1179:6179			CH954187;84925:89925			KB459571;451587:456587			CM001521;178421:183421			CH933814;2697981:2702981			CH479187;3773464:3778464			KB451114;38548:43548			CH673324;15002:20002			CM002914;9546838:9551838			CH480881;4970:9970			KI419667;126080:131080			CH940655;4219924:4224924			CH964281;60713:65713			NT_037436;24617136:24622136
CH902621.1;6575235:6580235			KB462175;6003:11003			CH954320;29512:34512			KB459470;9931:14931			CM001519;12166557:12171557			CH933808;11025404:11030404			CH479187;338130:343130			KB450950;26917:31917			CM000070;19633513:19638513			CM002911;7486717:7491717			CH480819;2172181:2177181			KI420015;102568:107568			CH940655;1395080:1400080			CH964291;1720433:1725433			NW_007931117;8323:13323
CH902716.1;16370:21370			KB461829;8394:13394			CH954185;124986:129986			KB459852;797533:802533			CM001520;14584798:14589798			CH933809;23810893:23815893			CH479180;2482836:2487836			KB452316;84338:89338			CH673912;1696:6696			CM002910;5523559:5528559			CH481067;5263:10263			KI419603;45818:50818			CH940647;2607478:2612478			CH964095;2985544:2990544			AE013599;2483225:2488225
CH902618.1;7510908:7515908			KB461964;28556:33556			CH954288;38679:43679			KB458849;4870:9870			CM001521;816671:821671			CH933807;22506287:22511287			CH479179;6365163:6370163			KB449907;465916:470916			CH475444;851:5851			CM002913;26612006:26617006			CH480819;2087451:2092451			KI420647;4129510:4134510			CH940647;11890429:11895429			CH964239;995328:1000328			NC_024512;513195:518195
CH902621.1;6420094:6425094			KB462372;8805:13805			CH954184;1103316:1108316			KB459633;85793:90793			CM001517;9028217:9033217			CH933897;10205:15205			CH479226;586790:591790			KB451546;1436:6436			CH379063;3296664:3301664			CM002911;1420995:1425995			CH480825;1258250:1263250			KI420445;70715:75715			CH940649;15472487:15477487			CH964284;285577:290577			CP007106;2840503:2845503
CH903229.1;2503:7503			KB462000;193928:198928			CH954186;68136:73136			KB459821;617962:622962			CM001517;5666513:5671513			CH933807;21319280:21324280			CH479184;865911:870911			KB449027;1593:6593			CH476136;4881:9881			CM002914;1343922:1348922			CH480820;3448802:3453802			KI419957;45801:50801			CH940679;192197:197197			CH964295;613122:618122			AE014298;23466654:23471654
CH903373.1;1011:6011			KB462863;1793:6793			CH954350;17807:22807			KB459600;38387:43387			CM001517;20149429:20154429			CH933807;8238975:8243975			CH479244;167544:172544			KB449661;8239:13239			CH475480;35329:40329			CM002914;13137132:13142132			CH480822;3564068:3569068			KI421088;3549007:3554007			CH940653;6604251:6609251			CH964180;14435:19435			CP007106;3574710:3579710
CH902634.1;613675:618675			KB462070;16928:21928			CH954186;114209:119209			KB459629;282690:287690			CM001517;3176803:3181803			CH933809;6659086:6664086			CH479182;5717651:5722651			KB452318;113928:118928			CM000070;18236813:18241813			CM002911;10562962:10567962			CH480825;1103904:1108904			KI419751;615920:620920			CH940652;5030614:5035614			CH964218;639646:644646			AE013599;10101712:10106712
CH902698.1;40656:45656			KB462832;539342:544342			CH954223;36237:41237			KB459691;3004811:3009811			CM001516;8881528:8886528			CH933812;2544204:2549204			CH479221;393005:398005			KB450135;10743:15743			CH379064;8533825:8538825			CM002910;21457082:21462082			CH480832;722478:727478			KI421072;402424:407424			CH940668;259117:264117			CH963851;1742572:1747572			CP007106;3015920:3020920
CH902621.1;2954241:2959241			KB462524;13531:18531			CH954177;8745876:8750876			KB459263;4730:9730			CM001517;15369197:15374197			CH933822;50918:55918			CH479198;1451886:1456886			KB450821;6068:11068			CH476073;22598:27598			CM002914;14887780:14892780			CH480829;252779:257779			KI420362;2966480:2971480			CH940653;5093244:5098244			CH964294;3816288:3821288			CP007106;2964660:2969660
CH902645.1;1083745:1088745			KB462769;42665:47665			CH954698;11:5011			KB459440;2074:7074			CM001516;4915717:4920717			CH933808;18790526:18795526			CH479612;10243:15243			KB450455;39252:44252			CH379061;5065415:5070415			CM002911;1805826:1810826			CH480815;12785124:12790124			KI419215;9223:14223			CH940648;20282685:20287685			CH963876;2004033:2009033			NC_024512;3400920:3405920
CH902962.1;9372:14372			KB462793;666:5666			CH954180;15466630:15471630			KB459888;772914:777914			CM001518;19495740:19500740			CH933813;753869:758869			CH479184;4514350:4519350			KB451878;108980:113980			CH379063;1208508:1213508			CM002912;19163840:19168840			CH480819;2739238:2744238			KI419149;6990378:6995378			CH940652;5904516:5909516			CH963921;26328:31328			NT_033777;84657:89657
CH902620.1;15417533:15422533			KB462401;384051:389051			CH954412;3711:8711			KB459688;236316:241316			CM001518;27747920:27752920			CH933810;4632849:4637849			CH479184;4271262:4276262			KB449161;6485:11485			CH379063;4203393:4208393			CM002912;21574735:21579735			CH480818;4870901:4875901			KI419149;18020993:18025993			CH940658;1101143:1106143			CH964272;11478429:11483429			CP007106;332572:337572
CH902673.1;52891:57891			KB462401;1056457:1061457			CH954221;61885:66885			KB459634;560222:565222			CM001517;28616608:28621608			CH933811;2379089:2384089			CH479191;490986:495986			KB449428;7344:12344			CH475678;2137:7137			CM002911;490568:495568			CH480818;1688487:1693487			KI419943;69872:74872			CH940655;487268:492268			CH963847;1217988:1222988			AE014297;4055543:4060543
CH902646.1;414836:419836			KB461830;1027:6027			CH954644;307:5307			KB459684;894559:899559			CM001516;11351315:11356315			CH933807;26568305:26573305			CH479179;10004432:10009432			KB451534;5970:10970			CH379063;565502:570502			CM002911;9866758:9871758			CH480824;995114:1000114			KI419649;12581137:12586137			CH940651;8768017:8773017			CH964278;613769:618769			CP009139;63851:68851
CH902619.1;11528032:11533032			KB461921;31492:36492			CH954253;41579:46579			KB458724;7462:12462			CM001519;7614158:7619158			CH933814;2839358:2844358			CH479194;1740606:1745606			KB452495;28161:33161			CH379063;542319:547319			CM002913;17459090:17464090			CH480902;27290:32290			KI419149;5456843:5461843			CH940652;10118320:10123320			CH964232;10005779:10010779			CP007071;9485:14485
CH902643.1;1386039:1391039			KB462393;88582:93582			CH954182;2070479:2075479			KB458850;37280:42280			CM001516;16868377:16873377			CH933818;34912:39912			CH479181;3902235:3907235			KB452652;5733:10733			CH475566;16990:21990			CM002910;22290340:22295340			CH481245;91:5091			KI419307;14307:19307			CH940648;99255:104255			CH963876;120609:125609			NW_007931078;33606:38606
CH902758.1;33609:38609			KB462746;12540:17540			CH954208;105560:110560			KB459631;805270:810270			CM001520;24527415:24532415			CH934483;534:5534			CH479183;362519:367519			KB451791;137374:142374			CH379058;1965748:1970748			CM002913;4171474:4176474			CH481192;2192:7192			KI419649;1130123:1135123			CH940733;43709:48709			CH964294;2928447:2933447			NW_007931107;16517:21517
CH902639.1;1429508:1434508			KB462888;5640:10640			CH954257;38605:43605			KB459728;1385:6385			CM001520;3682587:3687587			CH933957;32236:37236			CH479186;4369602:4374602			KB449091;11038:16038			CH475501;26568:31568			CM002912;16536707:16541707			CH480823;2753675:2758675			KI420377;63453:68453			CH940868;28681:33681			CH964125;2841:7841			NT_033777;208753:213753
CH903198.1;87:5087			KB462838;2234173:2239173			CH954178;20915445:20920445			KB459896;674165:679165			CM001520;20988993:20993993			CH934139;388:5388			CH479232;341451:346451			KB448510;69118:74118			CH379070;2952:7952			CM002911;984189:989189			CH480826;1966424:1971424			KI419149;9335241:9340241			CH940699;151563:156563			CH963851;854357:859357			NT_033777;173363:178363
CH902618.1;19433111:19438111			KB462172;38756:43756			CH954180;13063191:13068191			KB459378;663:5663			CM001516;1009848:1014848			CH934170;5321:10321			CH479179;6550781:6555781			KB449256;5197:10197			CH379070;4137974:4142974			CM002910;22145141:22150141			CH480850;348892:353892			KI420075;5375:10375			CH940663;76069:81069			CH964296;111830:116830			NW_007931121;52022:57022
CH902618.1;4997253:5002253			KB462365;79560:84560			CH954188;52378:57378			KB459671;13131:18131			CM001517;4194773:4199773			CH933810;14625584:14630584			CH479204;996758:1001758			KB450892;120489:125489			CH379059;722384:727384			CM002911;13734017:13739017			CH480819;3536649:3541649			KI419149;21138104:21143104			CH940655;465490:470490			CH963948;20974:25974			NW_007931112;2856:7856
CH902646.1;517498:522498			KB462196;5990:10990			CH954183;1330079:1335079			KB459872;1886530:1891530			CM001520;2399825:2404825			CH933812;2331743:2336743			CH479189;1174417:1179417			KB452494;167533:172533			CH475563;118:5118			CM002910;12943678:12948678			CH480851;365416:370416			KI420454;78345:83345			CH940651;11305227:11310227			CH963855;51273:56273			NC_024512;663780:668780
CH902625.1;3964417:3969417			KB461964;9139:14139			CH954186;16092:21092			KB459901;270286:275286			CM001516;15092855:15097855			CH933807;19664220:19669220			CH479182;469546:474546			KB452647;25560:30560			CM000070;21982392:21987392			CM002912;20409997:20414997			CH480822;1684936:1689936			KI419649;4034933:4039933			CH940655;3984992:3989992			CH963920;3521967:3526967			CP007106;2866501:2871501
CH902624.1;4187550:4192550			KB461785;861:5861			CH954177;10078007:10083007			KB459938;86185:91185			CM001520;6613805:6618805			CH933812;926879:931879			CH479182;7072310:7077310			KB448461;1127:6127			CH475593;70003:75003			CM002913;10518329:10523329			CH480916;84398:89398			KI420647;3917142:3922142			CH940655;4297874:4302874			CH963848;409155:414155			CP007106;1547247:1552247
CH902841.1;37631:42631			KB462342;8622:13622			CH954233;62309:67309			KB459953;32026:37026			CM001517;15076842:15081842			CH933813;790554:795554			CH479187;245740:250740			KB451320;74380:79380			CH476131;1848:6848			CM002914;5113167:5118167			CH480815;3570481:3575481			KI420301;135855:140855			CH940647;8431136:8436136			CH963876;1293808:1298808			CP007106;3018981:3023981
CH902645.1;301377:306377			KB462441;1054:6054			CH954177;25046498:25051498			KB458848;10671:15671			CM001517;2078277:2083277			CH933843;5438:10438			CH479188;2515228:2520228			KB449764;8531:13531			CH475480;53848:58848			CM002914;14232550:14237550			CH481216;38179:43179			KI419149;16200399:16205399			CH940649;9014054:9019054			CH964095;996027:1001027			NC_004354;23345162:23350162
CH902648.1;117325:122325			KB462612;8499:13499			CH954178;23534788:23539788			KB459180;1885:6885			CM001518;9469223:9474223			CH933812;2209709:2214709			CH479204;1335056:1340056			KB449763;1158:6158			CH475498;17086:22086			CM002911;9411948:9416948			CH480830;1246180:1251180			KI419595;65953:70953			CH940663;1065138:1070138			CH961611;939:5939			NW_007931085;5038:10038
CH902708.1;50684:55684			KB461838;15453:20453			CH954243;56746:61746			KB459657;2775791:2780791			CM001517;7172624:7177624			CH933812;3336292:3341292			CH479763;7686:12686			KB449186;10200:15200			CH379065;1125302:1130302			CM002911;8341172:8346172			CH480822;565512:570512			KI420285;46884:51884			CH940647;1990694:1995694			CH964265;892859:897859			NW_007931092;39933:44933
CH902783.1;4959:9959			KB462819;1319330:1324330			CH954180;523809:528809			KB458785;11507:16507			CM001516;10954164:10959164			CH933808;26819354:26824354			CH479250;6709:11709			KB448860;16317:21317			CH379070;8075105:8080105			CM002912;23344025:23349025			CH480836;971353:976353			KI419649;13733268:13738268			CH940681;139934:144934			CH964294;3098433:3103433			NT_033777;83428:88428
CH902643.1;1389535:1394535			KB462169;18899:23899			CH954189;158464:163464			KB459808;1957257:1962257			CM001518;6303355:6308355			CH933809;17762005:17767005			CH479183;1713435:1718435			KB452240;23323:28323			CH475696;4024:9024			CM002911;1049074:1054074			CH480985;15621:20621			KI419303;1199138:1204138			CH940651;9054024:9059024			CH963715;56051:61051			CP007109;43443:48443
CH902619.1;156402:161402			KB462115;440:5440			CH954240;17069:22069			KB459683;256270:261270			CM001518;1886779:1891779			CH933835;31577:36577			CH479382;28833:33833			KB452556;11394:16394			CH379069;13287824:13292824			CM002911;678789:683789			CH480815;12803920:12808920			KI419424;110637:115637			CH940653;4318905:4323905			CH964272;10157648:10162648			CP007090;43010:48010
CH903411.1;749:5749			KB462436;56532:61532			CH954182;2975279:2980279			KB459808;1203946:1208946			CM001520;25939127:25944127			CH933817;478450:483450			CH479195;290558:295558			KB450033;4868:9868			CH475626;6567:11567			CM002914;13595847:13600847			CH480819;1782022:1787022			KI419338;261979:266979			CH940663;947615:952615			CH963933;36015:41015			CP007106;2870419:2875419
CH902624.1;1855767:1860767			KB462848;4369:9369			CH954178;21598453:21603453			KB459103;5178:10178			CM001520;20224538:20229538			CH933809;4246006:4251006			CH479205;532041:537041			KB451244;9236:14236			CH475607;1207:6207			CM002914;10323308:10328308			CH480821;2986367:2991367			KI420922;3458821:3463821			CH940658;2689908:2694908			CH964289;2531597:2536597			NC_024512;599306:604306
CH902622.1;3071271:3076271			KB462819;88317:93317			CH954185;210166:215166			KB459612;523390:528390			CM001516;6002665:6007665			CH933806;32040483:32045483			CH479208;923353:928353			KB452214;35954:40954			CH379060;9128084:9133084			CM002910;23078034:23083034			CH481050;3378:8378			KI419236;128145:133145			CH941025;6:5006			CH964156;64406:69406			CP007072;15010:20010
CH903457.1;1864:6864			KB462558;763803:768803			CH954220;42667:47667			KB459875;549805:554805			CM001518;24723085:24728085			CH933807;30424336:30429336			CH479228;338146:343146			KB452600;26742:31742			CH475559;15909:20909			CM002911;17428274:17433274			CH480816;3390063:3395063			KI419428;190209:195209			CH940666;995:5995			CH964270;214112:219112			NT_033779;22377659:22382659
CH902619.1;18930887:18935887			KB462460;3857631:3862631			CH954178;4116888:4121888			KB459466;2555:7555			CM001518;15842919:15847919			CH933814;2988117:2993117			CH479189;2757525:2762525			KB451997;13821:18821			CH379069;8531670:8536670			CM002911;15209468:15214468			CH480823;2548226:2553226			KI419489;3:5003			CH940647;14062989:14067989			CH964281;957676:962676			NW_007931082;31420:36420
CH902630.1;701063:706063			KB462346;1162:6162			CH954181;2217779:2222779			KB459885;255057:260057			CM001520;16945422:16950422			CH933817;4019:9019			CH479186;3322848:3327848			KB452396;164955:169955			CH379069;7430669:7435669			CM002914;20227831:20232831			CH480826;2147262:2152262			KI419303;703188:708188			CH940651;8401161:8406161			CH964014;29546:34546			AE013599;16331281:16336281
CH902899.1;37282:42282			KB462447;52:5052			CH954244;10302:15302			KB459689;23740:28740			CM001518;21342833:21347833			CH933814;2568050:2573050			CH479215;700116:705116			KB451938;2722:7722			CH379058;2964138:2969138			CM002914;12410725:12415725			CH480816;4679907:4684907			KI419149;6416509:6421509			CH940653;1098211:1103211			CH964274;970446:975446			CP007106;1014383:1019383
CH902793.1;3639:8639			KB462602;837330:842330			CH954180;763999:768999			KB459615;1522032:1527032			CM001519;19967166:19972166			CH933810;4580010:4585010			CH479197;1514620:1519620			KB451677;12358:17358			CH379060;4129001:4134001			CM002913;5494739:5499739			CH480823;3729237:3734237			KI420131;379623:384623			CH940685;158154:163154			CH964277;12368:17368			NW_001844996;10389:15389
CH902620.1;8464089:8469089			KB462735;3934:8934			CH954186;105088:110088			KB459181;166:5166			CM001518;13459171:13464171			CH933808;8604071:8609071			CH479188;2089031:2094031			KB451846;1572:6572			CH379059;687610:692610			CM002910;21636334:21641334			CH480832;643260:648260			KI419149;20138429:20143429			CH940648;1104086:1109086			CH964291;83823:88823			CP007116;6815:11815
CH902618.1;6830780:6835780			KB462834;18771:23771			CH954177;24901987:24906987			KB459177;8482:13482			CM001517;4874221:4879221			CH933808;4082879:4087879			CH479218;404134:409134			KB452515;293850:298850			CM000071;6755633:6760633			CM002914;16996210:17001210			CH480831;62211:67211			KI419437;54195:59195			CH940647;4875487:4880487			CH963847;8870982:8875982			NC_024512;3222388:3227388
CH902678.1;126952:131952			KB462819;2122125:2127125			CH954179;8091957:8096957			KB459473;52:5052			CM001520;28418647:28423647			CH933815;2178478:2183478			CH479232;116162:121162			KB451975;1970:6970			CH379069;6249924:6254924			CM002910;20844028:20849028			CH480823;3509945:3514945			KI419235;2609663:2614663			CH940661;2044131:2049131			CH963851;1713286:1718286			CP007106;2534181:2539181
CH902630.1;1733095:1738095			KB461921;56398:61398			CH954180;10154004:10159004			KB459888;1159111:1164111			CM001519;18303456:18308456			CH933809;13382476:13387476			CH479538;5879:10879			KB451231;4803:9803			CM000071;14604956:14609956			CM002914;11295767:11300767			CH480902;71645:76645			KI420922;3029683:3034683			CH940647;24927810:24932810			CH962857;24284:29284			DS483646;8245:13245
CH902621.1;3374315:3379315			KB462696;54991:59991			CH954181;11446083:11451083			KB459890;24413:29413			CM001516;1375929:1380929			CH933807;30625910:30630910			CH479202;1322182:1327182			KB451585;44343:49343			CH379060;1972476:1977476			CM002910;16385997:16390997			CH480816;1721847:1726847			KI419149;22269181:22274181			CH940647;12611058:12616058			CH963710;11753:16753			NT_033778;502984:507984
CH902965.1;19800:24800			KB462842;85031:90031			CH954182;6797233:6802233			KB459621;11830:16830			CM001516;15915266:15920266			CH933808;5497586:5502586			CH479179;2462962:2467962			KB451974;15688:20688			CH379061;1951946:1956946			CM002910;22977427:22982427			CH480844;608668:613668			KI419443;180544:185544			CH940658;3280724:3285724			CH963879;2671:7671			NC_024512;1182426:1187426
CH902623.1;1411966:1416966			KB462833;628691:633691			CH954224;37928:42928			KB459957;219915:224915			CM001519;8705120:8710120			CH933806;32276428:32281428			CH479224;47063:52063			KB449208;13598:18598			CH379060;8487345:8492345			CM002911;2835599:2840599			CH480855;75964:80964			KI419718;49224:54224			CH940672;333407:338407			CH964294;1063397:1068397			AE014297;1245126:1250126
CH902621.1;5055963:5060963			KB462111;3833:8833			CH954180;15255585:15260585			KB459031;7683:12683			CM001518;1861467:1866467			CH933809;593262:598262			CH479183;5399143:5404143			KB450324;12128:17128			CM000070;15528622:15533622			CM002910;11968524:11973524			CH480817;3000545:3005545			KI419150;1737040:1742040			CH940658;3106919:3111919			CH963857;6380665:6385665			NC_024512;1121815:1126815
CH902758.1;35644:40644			KB462370;2475:7475			CH954180;3328284:3333284			KB459684;1605083:1610083			CM001517;13514812:13519812			CH933808;1240268:1245268			CH479180;4461656:4466656			KB452660;10125:15125			CH475581;9948:14948			CM002911;668253:673253			CH480827;708541:713541			KI420398;30932:35932			CH940650;18274913:18279913			CH963036;4157:9157			CP007109;17907:22907
CH902619.1;11723282:11728282			KB462463;1082717:1087717			CH954180;15237279:15242279			KB459011;4963:9963			CM001520;19439791:19444791			CH933806;26665969:26670969			CH479225;535070:540070			KB450930;337905:342905			CM000070;11466138:11471138			CM002914;17660060:17665060			CH480839;100291:105291			KI419149;5421231:5426231			CH940702;131691:136691			CH964282;1469631:1474631			NW_007931100;9929:14929
CH902739.1;36436:41436			KB462838;616831:621831			CH954179;14034519:14039519			KB459534;3715:8715			CM001518;13850060:13855060			CH933810;277897:282897			CH479463;8870:13870			KB452606;8395:13395			CH475530;19099:24099			CM002911;8706161:8711161			CH480831;397304:402304			KI420362;4386955:4391955			CH940986;713:5713			CH963900;123366:128366			AE014297;3231371:3236371
CH902626.1;4088647:4093647			KB461852;1896:6896			CH954179;6896088:6901088			KB459684;1425354:1430354			CM001518;4946878:4951878			CH933811;2411567:2416567			CH479193;2071152:2076152			KB450902;1916:6916			CM000071;17938605:17943605			CM002910;9395661:9400661			CH480852;361911:366911			KI419396;174606:179606			CH940655;4469386:4474386			CH964286;2616419:2621419			CP007076;32844:37844
CH902638.1;1120752:1125752			KB462599;172992:177992			CH954177;25271836:25276836			KB459895;186640:191640			CM001521;1745545:1750545			CH933808;9781367:9786367			CH479181;7213912:7218912			KB448915;16804:21804			CH379064;494448:499448			CM002914;8944145:8949145			CH480854;118431:123431			KI421326;2062:7062			CH940650;12700048:12705048			CH963870;5718:10718			CP007106;15407:20407
CH902626.1;3040238:3045238			KB462364;331953:336953			CH954180;8198439:8203439			KB458888;4638:9638			CM001516;1400724:1405724			CH933865;3054:8054			CH479198;700830:705830			KB452115;3980:8980			CH379064;12535645:12540645			CM002911;1929126:1934126			CH480885;52391:57391			KI419621;128558:133558			CH940653;5756111:5761111			CH963855;120139:125139			AE014297;282617:287617
CH902844.1;32688:37688			KB462590;3821955:3826955			CH954211;54895:59895			KB458844;9603:14603			CM001520;11571296:11576296			CH933810;16381637:16386637			CH479185;4330587:4335587			KB449648;17385:22385			CH379058;2337987:2342987			CM002911;11747132:11752132			CH480859;222063:227063			KI421216;859:5859			CH940693;178858:183858			CH963851;2029411:2034411			AE014297;2316359:2321359
CH902631.1;1919397:1924397			KB462404;32186:37186			CH954269;729:5729			KB459777;1628291:1633291			CM001520;9682738:9687738			CH933813;2158887:2163887			CH479188;1950409:1955409			KB449906;49819:54819			CH475405;10950:15950			CM002912;21087519:21092519			CH480867;155063:160063			KI420958;194377:199377			CH940649;10704686:10709686			CH964239;9849412:9854412			AE014297;176232:181232
CH902702.1;19486:24486			KB462425;35868:40868			CH954201;1756:6756			KB459885;271236:276236			CM001518;5097028:5102028			CH933816;48583:53583			CH479182;1951293:1956293			KB450919;5557:10557			CH379060;2545103:2550103			CM002912;10261174:10266174			CH480815;9396694:9401694			KI421088;3545701:3550701			CH940651;3789413:3794413			CH964294;1769753:1774753			NT_033777;180094:185094
CH902622.1;2217410:2222410			KB462792;254597:259597			CH954178;18104024:18109024			KB459691;256929:261929			CM001519;12551420:12556420			CH933807;1951213:1956213			CH479204;1177030:1182030			KB452396;635472:640472			CH379069;8935483:8940483			CM002910;10931238:10936238			CH480962;89:5089			KI419149;13559347:13564347			CH940654;1996697:2001697			CH959884;15205:20205			CP007098;29728:34728
CH902625.1;3213234:3218234			KB462865;14903:19903			CH954211;76268:81268			KB459309;11502:16502			CM001518;24972610:24977610			CH933807;10585861:10590861			CH479379;31284:36284			KB451944;57124:62124			CH379060;7200957:7205957			CM002914;9782268:9787268			CH480863;150669:155669			KI419151;186178:191178			CH940648;15618583:15623583			CH960626;485:5485			NC_024512;1431838:1436838
CH902631.1;1817582:1822582			KB461845;5279:10279			CH954193;61756:66756			KB459860;61:5061			CM001517;5262444:5267444			CH933810;8142413:8147413			CH479207;931479:936479			KB452417;409108:414108			CH475481;24384:29384			CM002914;12726022:12731022			CH480822;1342978:1347978			KI419149;5928291:5933291			CH940691;90392:95392			CH963920;21457:26457			CP007106;1801740:1806740
CH902710.1;113078:118078			KB462460;5315260:5320260			CH954788;1846:6846			KB459600;123014:128014			CM001518;24024226:24029226			CH933815;2367394:2372394			CH479181;8499904:8504904			KB449469;60194:65194			CH379069;10247172:10252172			CM002912;7455673:7460673			CH480942;9541:14541			KI419149;1558876:1563876			CH940649;13462798:13467798			CH964272;3186002:3191002			AE014297;32278:37278
CH902630.1;3282415:3287415			KB462076;1247:6247			CH954207;49099:54099			KB459689;100311:105311			CM001520;14558536:14563536			CH933811;4090432:4095432			CH479199;1734836:1739836			KB452108;94216:99216			CH475653;11791:16791			CM002913;13504375:13509375			CH480849;117363:122363			KI419542;62348:67348			CH940693;39884:44884			CH964095;2866107:2871107			CP007077;17038:22038
CH902622.1;1728593:1733593			KB462091;260:5260			CH954217;43693:48693			KB459897;47906:52906			CM001520;16952807:16957807			CH933814;1744597:1749597			CH479183;2264475:2269475			KB451018;187075:192075			CH379058;2985430:2990430			CM002914;14442698:14447698			CH480905;59493:64493			KI420923;306038:311038			CH940656;1887024:1892024			CH964185;407616:412616			CP007106;2945469:2950469
CH902617.1;3135575:3140575			KB461858;35:5035			CH954240;39479:44479			KB459687;2289236:2294236			CM001517;617501:622501			CH934238;1695:6695			CH479229;223813:228813			KB451411;18810:23810			CM000071;172221:177221			CM002914;5749685:5754685			CH480830;119216:124216			KI420362;3916941:3921941			CH940650;7864394:7869394			CH964294;4121651:4126651			CP007072;15639:20639
CH903207.1;5422:10422			KB462640;1409426:1414426			CH954177;24107862:24112862			KB459277;8031:13031			CM001519;520109:525109			CH933809;3277156:3282156			CH479193;2096772:2101772			KB451330;36462:41462			CM000070;24073446:24078446			CM002912;22512702:22517702			CH480926;54419:59419			KI419825;441896:446896			CH940707;86560:91560			CH964098;21622:26622			NC_024512;1990245:1995245
CH902629.1;2522204:2527204			KB462656;1817:6817			CH954468;2484:7484			KB458874;10443:15443			CM001520;9589863:9594863			CH933817;617495:622495			CH479228;558223:563223			KB451866;65477:70477			CM000071;16450670:16455670			CM002910;20803191:20808191			CH481429;2403:7403			KI419694;62644:67644			CH940660;2324422:2329422			CH964232;1223876:1228876			CP007106;234970:239970
CH902751.1;71821:76821			KB462863;2531:7531			CH954212;29807:34807			KB459803;3192:8192			CM001516;5155629:5160629			CH933814;2934314:2939314			CH479436;8027:13027			KB451296;44382:49382			CH379058;45243:50243			CM002914;2489754:2494754			CH480851;230620:235620			KI419966;420076:425076			CH940649;155406:160406			CH964085;4604:9604			NT_033778;15716518:15721518
CH902665.1;406698:411698			KB462327;158:5158			CH954180;11909127:11914127			KB459751;1145323:1150323			CM001520;22829801:22834801			CH933809;4128453:4133453			CH479179;7811117:7816117			KB452363;103505:108505			CH379069;7034717:7039717			CM002912;19106522:19111522			CH480989;13350:18350			KI420569;255681:260681			CH940647;1688631:1693631			CH964278;2295923:2300923			CP007080;75157:80157
CH902626.1;2382424:2387424			KB462395;152565:157565			CH954178;17878965:17883965			KB459885;166036:171036			CM001521;14432:19432			CH933815;1100800:1105800			CH479180;4204844:4209844			KB451216;20235:25235			CH379063;1594928:1599928			CM002910;22171312:22176312			CH481116;6166:11166			KI420684;244795:249795			CH940839;1980:6980			CH964101;530954:535954			NT_037436;24612138:24617138
CH902807.1;10594:15594			KB462722;4279:9279			CH954177;548762:553762			KB459691;3171220:3176220			CM001516;8465334:8470334			CH933813;2023214:2028214			CH479183;4209197:4214197			KB452607;25143:30143			CH475494;2235:7235			CM002911;626792:631792			CH481025;17010:22010			KI420778;8373:13373			CH940651;3940813:3945813			CH964289;146162:151162			NT_033777;4093739:4098739
CH902755.1;41414:46414			KB462378;51216:56216			CH954180;16104159:16109159			KB459538;17362:22362			CM001519;91420:96420			CH933814;97105:102105			CH479194;26183:31183			KB451256;29:5029			CH475540;7462:12462			CM002914;17674262:17679262			CH480973;40063:45063			KI420326;690472:695472			CH940650;6474813:6479813			CH964282;4968080:4973080			CP007106;539865:544865
CH902671.1;171930:176930			KB462842;435366:440366			CH954378;8183:13183			KB459755;9191:14191			CM001519;10710394:10715394			CH933807;18462943:18467943			CH479180;4043862:4048862			KB450130;3220:8220			CH379064;739840:744840			CM002910;18048782:18053782			CH480817;4384789:4389789			KI419235;3127462:3132462			CH940653;172517:177517			CH963920;2711427:2716427			AE014297;2413481:2418481
CH902624.1;3232877:3237877			KB462100;4256:9256			CH954274;34518:39518			KB459004;8960:13960			CM001516;18648312:18653312			CH933810;8979505:8984505			CH479204;1255002:1260002			KB451556;14843:19843			CH673317;10284:15284			CM002914;4379602:4384602			CH480818;1930011:1935011			KI419149;15569342:15574342			CH940651;6885116:6890116			CH964295;2722627:2727627			CP007106;3568408:3573408
CH902628.1;46449:51449			KB462491;17121:22121			CH954180;1559850:1564850			KB459341;113:5113			CM001517;3877561:3882561			CH933806;1052895:1057895			CH479279;250:5250			KB452424;87311:92311			CM000070;18370364:18375364			CM002914;13398575:13403575			CH480819;1439767:1444767			KI419149;15769088:15774088			CH940656;2669663:2674663			CH963857;5245643:5250643			NW_007931092;39251:44251
CH902625.1;2250889:2255889			KB462862;32722:37722			CH954540;4463:9463			KB459514;3045:8045			CM001518;18994477:18999477			CH933808;25546942:25551942			CH479194;711306:716306			KB451443;57427:62427			CH379060;2196208:2201208			CM002914;15753703:15758703			CH480972;3578:8578			KI420647;1841907:1846907			CH940653;6575022:6580022			CH959520;10573:15573			AE014297;2522750:2527750
CH902648.1;719232:724232			KB462096;2202:7202			CH954191;157577:162577			KB459946;29657:34657			CM001519;43447:48447			CH933808;4050468:4055468			CH479202;1491684:1496684			KB451713;92842:97842			CH475668;234:5234			CM002916;39715:44715			CH480815;17874008:17879008			KI421088;2317198:2322198			CH940746;1212:6212			CH964277;13561:18561			CP009139;58100:63100
CH902621.1;343820:348820			KB462349;27787:32787			CH954177;13972729:13977729			KB459934;18268:23268			CM001516;9520487:9525487			CH933809;15670983:15675983			CH479221;248082:253082			KB452522;64507:69507			CH475787;5430:10430			CM002914;14000440:14005440			CH480834;543281:548281			KI420405;36720:41720			CH940660;177856:182856			CH964298;1944:6944			AE013599;2410763:2415763
CH902618.1;15907552:15912552			KB462567;1334:6334			CH954283;6891:11891			KB459867;298179:303179			CM001519;19412147:19417147			CH933814;2096755:2101755			CH479237;19362:24362			KB451608;44445:49445			CH379059;1064637:1069637			CM002913;11707995:11712995			CH480823;1044401:1049401			KI419650;184607:189607			CH940650;16048585:16053585			CH963925;2318966:2323966			NC_004353;1172788:1177788
CH902631.1;362654:367654			KB462352;2325:7325			CH954181;8873128:8878128			KB459848;53195:58195			CM001520;16438587:16443587			CH933810;3204330:3209330			CH479194;1793500:1798500			KB452080;5494:10494			CH379064;7785912:7790912			CM002912;10188334:10193334			CH480816;12165223:12170223			KI419149;20351078:20356078			CH940917;1970:6970			CH964095;4216916:4221916			AE013599;726007:731007
CH902621.1;2441801:2446801			KB462842;51180:56180			CH954214;72253:77253			KB459379;2694:7694			CM001518;17886907:17891907			CH933812;544988:549988			CH479179;4192791:4197791			KB452636;28971:33971			CH379063;3532558:3537558			CM002912;23917052:23922052			CH480845;620808:625808			KI419150;2277701:2282701			CH940653;1061826:1066826			CH959439;10671:15671			NT_033777;2449417:2454417
CH902626.1;3757408:3762408			KB462344;28169:33169			CH954709;813:5813			KB458751;89116:94116			CM001517;22911377:22916377			CH933994;22999:27999			CH479202;357095:362095			KB452471;343228:348228			CM000070;29511017:29516017			CM002914;8848084:8853084			CH480833;884605:889605			KI420647;2879949:2884949			CH940650;18160314:18165314			CH963847;10143333:10148333			CP007106;3617618:3622618
CH902637.1;624688:629688			KB462303;10333:15333			CH954177;25637875:25642875			KB459957;49965:54965			CM001518;9395456:9400456			CH933945;1981:6981			CH479195;545325:550325			KB451159;15932:20932			CM000070;27439633:27444633			CM002914;4307017:4312017			CH480847;70123:75123			KI419235;1434464:1439464			CH940657;2874359:2879359			CH964280;527327:532327			NW_007931097;6103:11103
CH902625.1;3011958:3016958			KB462331;17290:22290			CH954179;16852207:16857207			KB459894;8517:13517			CM001520;14595950:14600950			CH933815;2473860:2478860			CH479208;345188:350188			KB451681;128948:133948			CH475553;9788:14788			CM002912;14335643:14340643			CH480828;2080565:2085565			KI421192;57508:62508			CH940653;4235942:4240942			CH964286;159046:164046			NT_033777;2104732:2109732
CH902676.1;221258:226258			KB462549;6539:11539			CH954178;4632032:4637032			KB459886;1155291:1160291			CM001518;11352898:11357898			CH933806;27525046:27530046			CH479223;604946:609946			KB448861;11588:16588			CH475490;18063:23063			CM002910;3254372:3259372			CH480817;3491085:3496085			KI419150;124695:129695			CH940649;172900:177900			CH964232;4475032:4480032			CP007106;633151:638151
CH902622.1;4968146:4973146			KB462558;746932:751932			CH954443;2531:7531			KB459684;1639107:1644107			CM001520;4294249:4299249			CH934066;7778:12778			CH479179;7552773:7557773			KB452188;193361:198361			CH379064;3904078:3909078			CM002912;22766004:22771004			CH480825;1360349:1365349			KI419150;712359:717359			CH940802;14:5014			CH964214;114795:119795			AE014298;22261441:22266441
CH902634.1;805966:810966			KB462127;34202:39202			CH954188;2537:7537			KB459685;265911:270911			CM001517;28937059:28942059			CH933815;2291246:2296246			CH479184;1142745:1147745			KB451288;46931:51931			CH475844;17472:22472			CM002911;9508961:9513961			CH480815;19058660:19063660			KI419461;155251:160251			CH940681;370028:375028			CH964290;138649:143649			NC_024512;2236401:2241401
CH903855.1;120:5120			KB462460;3668433:3673433			CH954396;3302:8302			KB458913;3739:8739			CM001519;17660763:17665763			CH933810;16542864:16547864			CH479275;87452:92452			KB449969;7665:12665			CH475729;2016:7016			CM002910;17809263:17814263			CH481058;2163:7163			KI419649;3319541:3324541			CH940663;1664235:1669235			CH964278;399669:404669			NW_007931101;5794:10794
CH902641.1;1116835:1121835			KB462736;3040:8040			CH954432;2403:7403			KB459947;6055:11055			CM001518;31968401:31973401			CH934320;2485:7485			CH479180;5225937:5230937			KB450647;7364:12364			CM000071;12468372:12473372			CM002910;4153932:4158932			CH480825;1968059:1973059			KI420268;93829:98829			CH940649;9244753:9249753			CH962895;4189:9189			NC_024512;112685:117685
CH902631.1;1215236:1220236			KB462646;5961614:5966614			CH954202;13784:18784			KB459494;712:5712			CM001520;21900897:21905897			CH933818;566837:571837			CH479204;364797:369797			KB452450;37688:42688			CH475981;16888:21888			CM002912;10002435:10007435			CH481128;177:5177			KI420756;99091:104091			CH940663;1855329:1860329			CH964281;1167907:1172907			CP007106;2907582:2912582
CH902634.1;2091627:2096627			KB462801;14480:19480			CH954436;6790:11790			KB459333;16705:21705			CM001520;10592438:10597438			CH933817;141859:146859			CH479213;240043:245043			KB450273;8282:13282			CM000070;26919196:26924196			CM002912;23479416:23484416			CH480951;60970:65970			KI421168;70399:75399			CH940655;1838631:1843631			CH964062;644091:649091			AE014297;274350:279350
CH902619.1;12580785:12585785			KB462387;1475:6475			CH954190;82280:87280			KB459933;606552:611552			CM001517;21662868:21667868			CH933810;1110124:1115124			CH479227;479897:484897			KB449689;132558:137558			CH379064;6031844:6036844			CM002910;16928512:16933512			CH480857;103168:108168			KI420647;3780797:3785797			CH941170;43:5043			CH964272;9119772:9124772			CP007104;9856:14856
CH902618.1;17474564:17479564			KB462354;4883:9883			CH954203;117767:122767			KB459633;76979:81979			CM001519;19016589:19021589			CH933808;26414174:26419174			CH479190;2584089:2589089			KB452305;80255:85255			CM000070;28445995:28450995			CM002914;13750020:13755020			CH480819;3980636:3985636			KI419231;18538:23538			CH940687;67001:72001			CH964259;31258:36258			CP007106;2891770:2896770
CH902619.1;8248855:8253855			KB462571;711:5711			CH954179;20469907:20474907			KB459907;4375:9375			CM001520;4421045:4426045			CH933810;8400232:8405232			CH479885;7040:12040			KB452396;1220361:1225361			CM000071;5430794:5435794			CM002912;23329343:23334343			CH480849;3786:8786			KI420056;753896:758896			CH940711;107151:112151			CH964283;33600:38600			CP007106;503761:508761
CH902742.1;4069:9069			KB462793;39241:44241			CH954336;33247:38247			KB459657;2721817:2726817			CM001518;2844279:2849279			CH933813;2920123:2925123			CH479196;541109:546109			KB451311;4303:9303			CM000070;1632707:1637707			CM002911;17817952:17822952			CH481001;8042:13042			KI419966;393716:398716			CH940651;7184844:7189844			CH964295;2075578:2080578			NC_024512;2995581:3000581
CH902627.1;2079523:2084523			KB462415;7722:12722			CH954201;74937:79937			KB458798;2456:7456			CM001517;13355155:13360155			CH933810;12465198:12470198			CH479221;230302:235302			KB452109;10065:15065			CM000070;28458610:28463610			CM002914;18847003:18852003			CH480853;155537:160537			KI419499;171593:176593			CH940677;412389:417389			CH964291;2199890:2204890			NC_024512;3549759:3554759
CH902620.1;12085788:12090788			KB462641;698788:703788			CH954177;14198603:14203603			KB459751;467899:472899			CM001518;13855127:13860127			CH933813;1502832:1507832			CH479209;751791:756791			KB448569;2331:7331			CM000071;19154185:19159185			CM002910;21919037:21924037			CH480815;15657631:15662631			KI419819;122008:127008			CH940648;9961556:9966556			CH964101;575303:580303			AE013599;5182:10182
CH902639.1;655151:660151			KB462287;1731650:1736650			CH954230;3371:8371			KB459904;9211:14211			CM001520;11003221:11008221			CH933810;2099651:2104651			CH479211;14524:19524			KB452509;239734:244734			CH379060;10752739:10757739			CM002912;23354194:23359194			CH480815;9907431:9912431			KI419442;456994:461994			CH940700;80599:85599			CH964259;174336:179336			AE014297;2794089:2799089
CH902632.1;2813432:2818432			KB462718;172316:177316			CH954178;9068024:9073024			KB459726;5151:10151			CM001516;16324319:16329319			CH933808;11014209:11019209			CH479202;931573:936573			KB451512;2354:7354			CH379070;1069999:1074999			CM002912;23369107:23374107			CH480815;19692278:19697278			KI419150;1091753:1096753			CH940649;15637859:15642859			CH964095;3209145:3214145			CP007106;3012816:3017816
CH903653.1;2469:7469			KB462218;6255:11255			CH954355;9240:14240			KB459875;266642:271642			CM001517;1797441:1802441			CH933817;2364652:2369652			CH479211;74710:79710			KB452482;82861:87861			CH475559;18811:23811			CM002914;10988557:10993557			CH480821;3034838:3039838			KI420289;61674:66674			CH940659;1284033:1289033			CH963847;6741776:6746776			CP007076;73788:78788
CH902626.1;4035793:4040793			KB462413;35798:40798			CH954213;2105:7105			KB459621;451251:456251			CM001519;19828841:19833841			CH933810;3978226:3983226			CH479300;87215:92215			KB450236;1845:6845			CH379063;2744594:2749594			CM002914;20315110:20320110			CH480818;3644215:3649215			KI421124;41662:46662			CH940653;1511206:1516206			CH964280;926:5926			CP007106;56228:61228
CH902617.1;3235592:3240592			KB462881;12286:17286			CH954178;16590151:16595151			KB459831;155465:160465			CM001517;9257977:9262977			CH933808;26809328:26814328			CH479186;1396068:1401068			KB451675;201794:206794			CH379069;5430569:5435569			CM002911;9382337:9387337			CH480820;1325253:1330253			KI420745;25848:30848			CH940655;2601391:2606391			CH964278;2112313:2117313			AE014135;118414:123414
CH902636.1;75418:80418			KB462871;1181:6181			CH954180;6514472:6519472			KB459830;3293:8293			CM001520;4547463:4552463			CH933814;1218578:1223578			CH479203;381389:386389			KB451860;8903:13903			CM000070;28377448:28382448			CM002910;10910187:10915187			CH481127;5863:10863			KI420787;32104:37104			CH940655;3768646:3773646			CH960402;18315:23315			NC_004354;23309084:23314084
CH902625.1;714522:719522			KB462687;28074:33074			CH954607;3144:8144			KB458885;19882:24882			CM001516;8580578:8585578			CH933809;23853585:23858585			CH479193;1551563:1556563			KB448972;1310:6310			CH475519;10007:15007			CM002914;18476417:18481417			CH480832;128347:133347			KI419717;437130:442130			CH940663;2046027:2051027			CH964095;4503416:4508416			NC_024512;251730:256730
CH902621.1;412046:417046			KB462615;43525:48525			CH954263;34030:39030			KB459722;18428:23428			CM001517;11904355:11909355			CH933807;20682497:20687497			CH479187;807692:812692			KB450629;6381:11381			CH475714;2567:7567			CM002914;17903626:17908626			CH480817;138469:143469			KI420734;22872:27872			CH940654;1871861:1876861			CH963898;24919:29919			NW_001844955;252:5252
CH902648.1;744980:749980			KB462834;25008:30008			CH954507;112:5112			KB459552;259:5259			CM001517;17232030:17237030			CH933810;7440056:7445056			CH479562;921:5921			KB450673;18369:23369			CH379058;1678426:1683426			CM002913;11770873:11775873			CH480941;490:5490			KI420342;93488:98488			CH940683;36178:41178			CH964185;77306:82306			AE014297;3414450:3419450
CH902676.1;139068:144068			KB461904;919:5919			CH954205;114492:119492			KB459906;23014:28014			CM001519;3772037:3777037			CH933812;4226543:4231543			CH479180;2564586:2569586			KB450770;3048:8048			CH379070;1319669:1324669			CM002912;12045511:12050511			CH480830;1086136:1091136			KI419349;211866:216866			CH940652;3215763:3220763			CH963848;1176041:1181041			NC_024512;168772:173772
CH902617.1;2354764:2359764			KB462410;19248:24248			CH954180;14226335:14231335			KB459681;643913:648913			CM001518;3771892:3776892			CH933815;1710906:1715906			CH479188;946812:951812			KB449586;2850:7850			CH475628;3202:8202			CM002914;7349213:7354213			CH481176;4059:9059			KI420362;4798950:4803950			CH940668;1098444:1103444			CH964089;60706:65706			CP007106;2686336:2691336
CH902657.1;596768:601768			KB462717;69031:74031			CH954228;5902:10902			KB459600;13744:18744			CM001519;4175811:4180811			CH933810;13551143:13556143			CH479185;3858199:3863199			KB448466;5116:10116			CH379064;8169407:8174407			CM002910;12143327:12148327			CH480966;43529:48529			KI419149;5685768:5690768			CH940663;1070527:1075527			CH963848;499994:504994			AE013599;7414:12414
CH902630.1;53920:58920			KB462832;2231845:2236845			CH954180;10664681:10669681			KB459497;14418:19418			CM001516;8316868:8321868			CH933813;2979912:2984912			CH479179;1389428:1394428			KB451608;59860:64860			CH379060;10829297:10834297			CM002911;17855804:17860804			CH480818;1856426:1861426			KI420579;39982:44982			CH940668;109518:114518			CH964239;9238472:9243472			NC_024512;235279:240279
CH902617.1;15865128:15870128			KB462326;16557:21557			CH954179;10244061:10249061			KB459946;10591:15591			CM001520;21944839:21949839			CH934342;981:5981			CH479222;423521:428521			KB451348;14784:19784			CH379070;8851182:8856182			CM002910;22902742:22907742			CH480825;1667788:1672788			KI419235;3224396:3229396			CH940648;17190065:17195065			CH962491;7391:12391			NC_024512;1240595:1245595
CH902619.1;11723394:11728394			KB462590;3290467:3295467			CH954180;6474187:6479187			KB459511;18822:23822			CM001516;7666472:7671472			CH933806;28461419:28466419			CH479191;1800143:1805143			KB452204;3509:8509			CH475775;21659:26659			CM002914;9636613:9641613			CH480864;41200:46200			KI419227;4145:9145			CH940678;265605:270605			CH964288;253062:258062			NC_024512;485281:490281
CH902621.1;2945162:2950162			KB462582;14334:19334			CH954183;1481942:1486942			KB459727;526370:531370			CM001519;16993231:16998231			CH933829;38363:43363			CH479200;1624382:1629382			KB449904;12446:17446			CH379070;392258:397258			CM002910;24627:29627			CH480815;12633651:12638651			KI419558;47841:52841			CH940648;17131911:17136911			CH964289;2433526:2438526			CP007106;890230:895230
CH902634.1;1909438:1914438			KB462556;188768:193768			CH954177;13910079:13915079			KB459451;2087:7087			CM001520;593322:598322			CH933824;133298:138298			CH479202;904305:909305			KB452521;71364:76364			CM000071;16760704:16765704			CM002914;20386666:20391666			CH480931;28286:33286			KI419564;44220:49220			CH940649;15740175:15745175			CH963983;31534:36534			CP007106;253123:258123
CH903036.1;4242:9242			KB462751;4382:9382			CH954386;65:5065			KB459684;1968625:1973625			CM001520;7391195:7396195			CH933809;1827656:1832656			CH479199;641339:646339			KB450603;3328:8328			CH475451;28371:33371			CM002910;21479296:21484296			CH480815;18033907:18038907			KI419235;552080:557080			CH940647;10844526:10849526			CH963919;8647:13647			AE014297;2522754:2527754
CH902675.1;58047:63047			KB462636;1406:6406			CH954412;5097:10097			KB458694;1778:6778			CM001519;13950018:13955018			CH933807;4976183:4981183			CH479214;234718:239718			KB449611;2717:7717			CM000071;7010300:7015300			CM002911;6410929:6415929			CH480883;128782:133782			KI421348;117813:122813			CH940658;837466:842466			CH964294;1623960:1628960			CP007106;3272630:3277630
CH902623.1;144766:149766			KB462711;64676:69676			CH954312;4073:9073			KB459848;107031:112031			CM001520;26414191:26419191			CH933807;12343628:12348628			CH479182;1437187:1442187			KB450735;27121:32121			CM000071;3712834:3717834			CM002913;243129:248129			CH480829;738276:743276			KI421168;222217:227217			CH940691;197544:202544			CH964190;2081:7081			AE013599;1773143:1778143
CH902643.1;683028:688028			KB462558;746788:751788			CH954177;13826209:13831209			KB458844;782:5782			CM001518;211446:216446			CH933810;9507566:9512566			CH479212;935077:940077			KB452511;214049:219049			CH673306;4260:9260			CM002913;13626424:13631424			CH480828;584805:589805			KI420569;171745:176745			CH940651;4374295:4379295			CH964272;10819509:10824509			CP007072;30577:35577
CH902673.1;31672:36672			KB462816;4545:9545			CH954180;1295601:1300601			KB458910;8512:13512			CM001520;15260603:15265603			CH933809;9438678:9443678			CH479256;186862:191862			KB451745;13099:18099			CH379070;1100821:1105821			CM002910;22599636:22604636			CH480984;6777:11777			KI421032;88912:93912			CH940649;11598889:11603889			CH964284;217829:222829			CP007072;30626:35626
CH902620.1;3559158:3564158			KB462336;693:5693			CH954180;7717752:7722752			KB459634;240378:245378			CM001518;17153303:17158303			CH933807;11451425:11456425			CH479181;1768415:1773415			KB451584;5520:10520			CH475615;45594:50594			CM002914;9163005:9168005			CH480815;12272415:12277415			KI419649;10411463:10416463			CH940661;1780484:1785484			CH964240;8475:13475			NW_007931113;5526:10526
CH902646.1;369240:374240			KB462232;12216:17216			CH954278;2228:7228			KB458704;24882:29882			CM001516;19756490:19761490			CH933809;12586106:12591106			CH479189;512826:517826			KB452427;4344:9344			CH475644;6564:11564			CM002911;19469934:19474934			CH480826;2193310:2198310			KI419514;273436:278436			CH940647;691766:696766			CH964276;698896:703896			NW_007931092;28318:33318
CH902623.1;736978:741978			KB462718;1773926:1778926			CH954178;1137845:1142845			KB459306;5739:10739			CM001519;334795:339795			CH934038;12914:17914			CH479180;5360397:5365397			KB452091;12185:17185			CH379060;3481169:3486169			CM002912;21550785:21555785			CH480847;297910:302910			KI419149;9295936:9300936			CH940648;14428864:14433864			CH964154;730575:735575			NC_024512;544458:549458
CH902619.1;12712181:12717181			KB462602;1917111:1922111			CH954180;14760296:14765296			KB459374;62959:67959			CM001520;2439309:2444309			CH933811;438778:443778			CH479181;4461891:4466891			KB450954;7478:12478			CH379063;3506749:3511749			CM002910;21759893:21764893			CH480823;1172221:1177221			KI420841;20269:25269			CH940650;3191700:3196700			CH964289;5257384:5262384			NT_033779;22229838:22234838
CH902663.1;461479:466479			KB462825;90301:95301			CH954179;16950861:16955861			KB458881;10450:15450			CM001520;1432506:1437506			CH933807;30570490:30575490			CH479187;577435:582435			KB451397;7246:12246			CH379065;609740:614740			CM002912;23693690:23698690			CH480815;5340199:5345199			KI420362;4190196:4195196			CH940651;5076770:5081770			CH964294;4523792:4528792			NC_024512;2360760:2365760
CH902617.1;3823959:3828959			KB462590;1197471:1202471			CH954240;39453:44453			KB459772;4577:9577			CM001520;5012633:5017633			CH933956;5356:10356			CH479232;510503:515503			KB449846;10055:15055			CH379070;1443823:1448823			CM002911;16000204:16005204			CH481023;10359:15359			KI421147;15816:20816			CH940664;1626053:1631053			CH964249;4856:9856			CP007106;254262:259262
CH902619.1;19882879:19887879			KB462696;78460:83460			CH954612;2198:7198			KB459866;235012:240012			CM001517;4020143:4025143			CH933807;3356347:3361347			CH479180;1658441:1663441			KB449699;46834:51834			CM000071;11727570:11732570			CM002913;5837357:5842357			CH480819;2337788:2342788			KI420722;52881:57881			CH940658;2411492:2416492			CH964239;1248311:1253311			CP007106;1108745:1113745
CH902629.1;1099813:1104813			KB462579;1498106:1503106			CH954177;43561:48561			KB459535;69505:74505			CM001520;9303692:9308692			CH933808;23152356:23157356			CH479503;8104:13104			KB452481;5297:10297			CH379064;439852:444852			CM002911;2261398:2266398			CH480821;2485194:2490194			KI421088;2008806:2013806			CH940647;20655281:20660281			CH964239;10162278:10167278			NC_024512;3026937:3031937
CH902673.1;220286:225286			KB462340;14407:19407			CH954181;126280:131280			KB459495;3194:8194			CM001520;8536672:8541672			CH934653;1722:6722			CH479182;258153:263153			KB451359;8552:13552			CH379064;8575286:8580286			CM002914;8645987:8650987			CH480964;82401:87401			KI419539;44711:49711			CH940656;2562291:2567291			CH964239;8000409:8005409			AE014296;19386799:19391799
CH902637.1;1243998:1248998			KB462832;1823495:1828495			CH954240;55304:60304			KB459770;5874:10874			CM001520;6640115:6645115			CH933817;2165045:2170045			CH479193;1410452:1415452			KB450025;6791:11791			CH379069;9614468:9619468			CM002914;482478:487478			CH480995;25182:30182			KI420397;529688:534688			CH940696;181046:186046			CH963847;3532318:3537318			NC_024512;251359:256359
CH902618.1;4836840:4841840			KB462455;376941:381941			CH954177;22102297:22107297			KB459544;5373:10373			CM001516;7293262:7298262			CH933888;6822:11822			CH479208;776948:781948			KB452090;4244:9244			CM000070;14640475:14645475			CM002913;19745323:19750323			CH480836;916379:921379			KI419149;14331092:14336092			CH940695;146347:151347			CH964168;1660760:1665760			CP009135;653:5653
CH902657.1;290941:295941			KB462769;4321:9321			CH954205;3102:8102			KB459343;8217:13217			CM001517;511515:516515			CH933808;25691644:25696644			CH479237;349706:354706			KB450378;9604:14604			CH475663;4801:9801			CM002910;20977066:20982066			CH480824;281971:286971			KI419235;2222217:2227217			CH940649;13502358:13507358			CH964242;67721:72721			CP007106;1998046:2003046
CH902623.1;418710:423710			KB462848;25116:30116			CH954548;218:5218			KB459964;7942:12942			CM001517;15994596:15999596			CH934077;4353:9353			CH479183;1404425:1409425			KB449921;12182:17182			CH475739;5776:10776			CM002914;20818209:20823209			CH480849;94524:99524			KI419804;82897:87897			CH940655;1997338:2002338			CH964151;20025:25025			CP007106;2892326:2897326
CH902619.1;5530353:5535353			KB462496;33:5033			CH954599;2347:7347			KB458701;4222:9222			CM001517;27926412:27931412			CH933810;8383236:8388236			CH479185;3397744:3402744			KB452482;213112:218112			CH379065;742709:747709			CM002911;759457:764457			CH480832;10083:15083			KI419717;242771:247771			CH940648;15278920:15283920			CH964180;47759:52759			CP007106;663160:668160
CH902703.1;38222:43222			KB462438;2154:7154			CH954553;2770:7770			KB459163;3684:8684			CM001517;21868733:21873733			CH933863;51192:56192			CH479180;1636878:1641878			KB452387;764154:769154			CH475538;6120:11120			CM002913;21428738:21433738			CH480826;333222:338222			KI420486;285984:290984			CH940651;6305152:6310152			CH964294;760433:765433			NW_007931100;12019:17019
CH902618.1;5218660:5223660			KB462245;54:5054			CH954302;1698:6698			KB459682;4771:9771			CM001519;3800177:3805177			CH933806;6330242:6335242			CH479188;583671:588671			KB451506;8188:13188			CM000071;2245:7245			CM002911;11130151:11135151			CH480817;2128476:2133476			KI419488;45914:50914			CH940663;1862433:1867433			CH964295;1782564:1787564			NC_024512;1014287:1019287
CH902633.1;797406:802406			KB462425;24687:29687			CH954180;5874593:5879593			KB459497;279970:284970			CM001516;9527420:9532420			CH933816;1723552:1728552			CH479183;2454552:2459552			KB450122;7988:12988			CH475495;37272:42272			CM002914;14687254:14692254			CH480830;158608:163608			KI420009;8085124:8090124			CH940660;111737:116737			CH964284;69104:74104			NT_037436;27316731:27321731
CH902654.1;470019:475019			KB462426;16537:21537			CH954177;9495428:9500428			KB459687;1252200:1257200			CM001516;1147143:1152143			CH933809;3237070:3242070			CH479211;499319:504319			KB451440;9534:14534			CH475737;931:5931			CM002910;21694231:21699231			CH480857;272544:277544			KI419651;157929:162929			CH940653;7547929:7552929			CH964292;210508:215508			NC_024512;131364:136364
CH902627.1;1738011:1743011			KB462646;5788432:5793432			CH954255;230:5230			KB459676;1013593:1018593			CM001516;19456407:19461407			CH933808;5496049:5501049			CH479203;728003:733003			KB452522;34366:39366			CH475571;7038:12038			CM002911;3137415:3142415			CH480815;1977250:1982250			KI419488;582107:587107			CH940661;1764184:1769184			CH964294;2918453:2923453			AE014135;255088:260088
CH902627.1;2411365:2416365			KB461966;20347:25347			CH954192;103505:108505			KB459901;385287:390287			CM001520;7068621:7073621			CH933814;505279:510279			CH479181;5274265:5279265			KB452382;42673:47673			CH379069;13325660:13330660			CM002914;6208858:6213858			CH480827;218772:223772			KI419649;1905529:1910529			CH940673;488566:493566			CH963916;23669:28669			DS483707;10754:15754
CH902630.1;80956:85956			KB462142;6591:11591			CH954178;13404514:13409514			KB459247;4243:9243			CM001518;12213207:12218207			CH933808;24901878:24906878			CH479271;38484:43484			KB450659;22200:27200			CH673324;55602:60602			CM002914;19704006:19709006			CH480850;101700:106700			KI419235;2212511:2217511			CH940709;62525:67525			CH964251;1327959:1332959			NT_033777;208612:213612
CH904244.1;101:5101			KB462463;2094909:2099909			CH954205;39847:44847			KB459612;1735218:1740218			CM001519;8634753:8639753			CH933807;16568853:16573853			CH479694;1416:6416			KB448937;24820:29820			CM000070;25799551:25804551			CM002912;11776192:11781192			CH480815;17640773:17645773			KI421105;18533:23533			CH940647;9163360:9168360			CH964061;15236:20236			CP007106;3273418:3278418
CH903018.1;1001:6001			KB462558;693253:698253			CH954248;17709:22709			KB459907;13219:18219			CM001516;7206126:7211126			CH933810;1831959:1836959			CH479179;3947239:3952239			KB452326;99075:104075			CH475492;6113:11113			CM002912;21208306:21213306			CH480820;188166:193166			KI420085;60611:65611			CH940671;710414:715414			CH964259;166862:171862			NC_024512;115470:120470
CH902787.1;38965:43965			KB462862;13185:18185			CH954809;1420:6420			KB458796;413:5413			CM001516;21223446:21228446			CH933811;1739199:1744199			CH479221;430250:435250			KB450014;4089:9089			CH475594;1020:6020			CM002914;20483364:20488364			CH480835;501307:506307			KI419650;62606:67606			CH940656;1327477:1332477			CH963925;3239106:3244106			AE014297;2530697:2535697
CH903335.1;2542:7542			KB462833;2737641:2742641			CH954248;47638:52638			KB459008;2201:7201			CM001519;19820504:19825504			CH933897;51804:56804			CH479319;55844:60844			KB452471;271271:276271			CH475531;2714:7714			CM002912;22660441:22665441			CH480978;3631:8631			KI421317;1658841:1663841			CH940700;164168:169168			CH964183;696598:701598			NW_007931085;7291:12291
CH902633.1;394679:399679			KB462719;1018621:1023621			CH954181;7509905:7514905			KB459694;81965:86965			CM001517;20175703:20180703			CH933806;840301:845301			CH479193;1188270:1193270			KB451869;4492:9492			CH379069;2813638:2818638			CM002910;3102479:3107479			CH480816;1168236:1173236			KI419649;2094526:2099526			CH940647;7416160:7421160			CH964095;3161417:3166417			AE014297;2530785:2535785
CH902745.1;23875:28875			KB462814;5934453:5939453			CH954547;3246:8246			KB459920;711:5711			CM001518;32081232:32086232			CH933806;8453836:8458836			CH479181;7203787:7208787			KB452396;276294:281294			CH379070;4987208:4992208			CM002910;7353326:7358326			CH480815;17027893:17032893			KI420803;333711:338711			CH940653;5715239:5720239			CH964003;16501:21501			CP007106;2590763:2595763
CH902617.1;2062782:2067782			KB462365;63363:68363			CH954716;2448:7448			KB459631;169715:174715			CM001516;3919220:3924220			CH933849;45918:50918			CH479595;9497:14497			KB452660;227292:232292			CH379069;12932757:12937757			CM002912;5302511:5307511			CH480849;349529:354529			KI421088;3524952:3529952			CH940647;14527864:14532864			CH963847;5757802:5762802			CP007106;3000031:3005031
CH902621.1;1464639:1469639			KB462456;106545:111545			CH954177;25623067:25628067			KB459329;16828:21828			CM001520;18177260:18182260			CH933810;9134940:9139940			CH479371;44414:49414			KB450255;32321:37321			CH475844;5976:10976			CM002914;14606904:14611904			CH480820;249002:254002			KI419189;5344:10344			CH940658;2357220:2362220			CH964281;740388:745388			NC_024512;2061174:2066174
CH902644.1;624752:629752			KB462742;46201:51201			CH954178;23722498:23727498			KB459312;25020:30020			CM001517;484474:489474			CH933812;1674762:1679762			CH479196;1830532:1835532			KB451197;129787:134787			CH476092;261:5261			CM002914;12488387:12493387			CH480817;5268162:5273162			KI421105;233000:238000			CH940660;351873:356873			CH963857;5095609:5100609			CP007106;1449351:1454351
CH902651.1;190521:195521			KB462430;469:5469			CH954315;290:5290			KB459897;657516:662516			CM001517;13539677:13544677			CH933846;37415:42415			CH479187;2377873:2382873			KB452510;4264:9264			CM000070;18224284:18229284			CM002910;21404170:21409170			CH480817;5904938:5909938			KI420745;153218:158218			CH940661;28694:33694			CH960205;1986:6986			NC_024512;1685787:1690787
CH902720.1;381:5381			KB462145;7859:12859			CH954204;56879:61879			KB459691;1637504:1642504			CM001520;4101563:4106563			CH933829;1995:6995			CH479188;1101610:1106610			KB452112;2627:7627			CH475590;7352:12352			CM002914;19422086:19427086			CH480816;10809124:10814124			KI421089;324147:329147			CH940655;2461883:2466883			CH964291;3519965:3524965			AE013599;19323:24323
CH902744.1;40024:45024			KB462558;304390:309390			CH954224;2495:7495			KB459169;33496:38496			CM001517;16628855:16633855			CH933810;548733:553733			CH479240;287031:292031			KB449342;5630:10630			CH475819;1822:6822			CM002916;614793:619793			CH480844;666938:671938			KI419149;5025015:5030015			CH940695;41968:46968			CH963925;4475024:4480024			CP007106;3612524:3617524
CH902642.1;1092079:1097079			KB462427;2897:7897			CH954177;25046812:25051812			KB459744;1713:6713			CM001519;6618372:6623372			CH933811;1615494:1620494			CH479184;3742462:3747462			KB451946;42138:47138			CH475696;12208:17208			CM002913;25860489:25865489			CH480902;44877:49877			KI419149;15353290:15358290			CH940652;1319299:1324299			CH963857;3419409:3424409			NC_024512;2448403:2453403
CH902658.1;410256:415256			KB462563;59787:64787			CH954177;25197369:25202369			KB459895;240818:245818			CM001518;27630053:27635053			CH933807;1266460:1271460			CH479206;938372:943372			KB451556;5548:10548			CH379060;2994405:2999405			CM002913;8000031:8005031			CH480817;3602786:3607786			KI420009;2614648:2619648			CH940652;2277346:2282346			CH964289;347008:352008			NC_004354;22000951:22005951
CH902617.1;9998673:10003673			KB462214;874:5874			CH954273;37909:42909			KB459864;181077:186077			CM001517;1942191:1947191			CH933810;15380375:15385375			CH479224;317088:322088			KB452548;6524:11524			CH379064;5437083:5442083			CM002910;11279106:11284106			CH480815;7247439:7252439			KI420358;70421:75421			CH940667;761073:766073			CH964239;9500229:9505229			CP007106;2427972:2432972
CH902617.1;22441792:22446792			KB461802;8917:13917			CH954189;157427:162427			KB459004;35659:40659			CM001521;59198:64198			CH933808;9674199:9679199			CH479179;5791538:5796538			KB452507;179369:184369			CH379061;5577754:5582754			CM002911;314901:319901			CH480816;10910412:10915412			KI420758;15420:20420			CH940663;165507:170507			CH963925;3217326:3222326			NC_024512;455786:460786
CH902769.1;38111:43111			KB462882;5235:10235			CH954213;2157:7157			KB459631;726520:731520			CM001516;8485036:8490036			CH933810;1605476:1610476			CH479191;808390:813390			KB449840;11238:16238			CH475625;7600:12600			CM002911;1764800:1769800			CH481071;7904:12904			KI419149;6305703:6310703			CH940648;18522568:18527568			CH964288;142172:147172			AE014296;24593596:24598596
CH902632.1;891023:896023			KB462814;2103805:2108805			CH954190;152842:157842			KB459657;171223:176223			CM001517;19912141:19917141			CH933807;30687211:30692211			CH479864;2284:7284			KB451702;103460:108460			CM000071;10105555:10110555			CM002912;23260820:23265820			CH480815;7952783:7957783			KI420265;110735:115735			CH940673;492019:497019			CH964262;120688:125688			NW_007931117;4745:9745
CH902625.1;3480764:3485764			KB462220;14719:19719			CH954271;459:5459			KB459876;1083437:1088437			CM001517;21754037:21759037			CH933811;1988458:1993458			CH479186;4352084:4357084			KB451699;4523:9523			CH476074;5166:10166			CM002912;6958648:6963648			CH480815;9449994:9454994			KI419458;25518:30518			CH940647;2867161:2872161			CH962284;2173:7173			NT_033778;16375240:16380240
CH902632.1;1346508:1351508			KB462463;1521690:1526690			CH954178;18207616:18212616			KB459807;442:5442			CM001520;20234243:20239243			CH933810;803387:808387			CH479181;4032999:4037999			KB451575;3544:8544			CH379064;10082849:10087849			CM002911;13296409:13301409			CH480841;578461:583461			KI420821;54659:59659			CH940687;262552:267552			CH963927;24191:29191			NC_024512;3255306:3260306
CH902632.1;2260462:2265462			KB462503;3351:8351			CH954185;269433:274433			KB459653;5741:10741			CM001517;4729569:4734569			CH933807;31808011:31813011			CH479180;1494993:1499993			KB451861;53368:58368			CH379069;7055735:7060735			CM002913;26591229:26596229			CH480818;1770927:1775927			KI420065;117521:122521			CH940662;480596:485596			CH964282;1272620:1277620			NC_024512;1136638:1141638
CH902628.1;2673283:2678283			KB462429;120104:125104			CH954180;3150825:3155825			KB459683;911403:916403			CM001516;4058721:4063721			CH933808;25525527:25530527			CH479205;170413:175413			KB452471;372019:377019			CH475579;19879:24879			CM002911;3872945:3877945			CH480818;6892235:6897235			KI419577;154668:159668			CH940656;2829888:2834888			CH964170;174994:179994			NC_024512;1798517:1803517
CH902626.1;421097:426097			KB462403;2081806:2086806			CH954187;45832:50832			KB459808;685387:690387			CM001517;26226600:26231600			CH933809;18294501:18299501			CH479179;6300390:6305390			KB450667;18944:23944			CH379063;8147336:8152336			CM002911;8795376:8800376			CH480901;11550:16550			KI420647;1114417:1119417			CH940650;18304140:18309140			CH963851;4097037:4102037			NC_024512;1022891:1027891
CH902624.1;3360420:3365420			KB462835;7723:12723			CH954194;38169:43169			KB459771;516206:521206			CM001520;23806512:23811512			CH933813;1000196:1005196			CH479180;2763541:2768541			KB448379;26046:31046			CM000071;1634356:1639356			CM002913;240254:245254			CH480902;23944:28944			KI419344;82001:87001			CH940656;3024340:3029340			CH964262;70609:75609			NC_024512;2074504:2079504
CH902626.1;133115:138115			KB462467;3354:8354			CH954178;23684639:23689639			KB459685;2225654:2230654			CM001517;11918499:11923499			CH933811;4456454:4461454			CH479202;964207:969207			KB450301;46585:51585			CH475543;22798:27798			CM002913;16082517:16087517			CH480822;429647:434647			KI419294;17737:22737			CH940710;70731:75731			CH964282;1367407:1372407			AE013599;3750543:3755543
CH902625.1;3931974:3936974			KB462614;490771:495771			CH954182;2993671:2998671			KB459963;164495:169495			CM001516;18937616:18942616			CH933807;19623503:19628503			CH479400;30013:35013			KB449046;13704:18704			CH475755;873:5873			CM002910;20845010:20850010			CH480867;114230:119230			KI420803;310118:315118			CH940700;112038:117038			CH964095;1118357:1123357			NT_037436;27006962:27011962
CH902617.1;15813782:15818782			KB462838;8806780:8811780			CH954192;68666:73666			KB459953;14173:19173			CM001520;7256958:7261958			CH933811;3500834:3505834			CH479212;569010:574010			KB450957;9041:14041			CH379065;1526483:1531483			CM002914;18857864:18862864			CH480817;5235850:5240850			KI420009;2903421:2908421			CH940693;105681:110681			CH963927;24142:29142			CP007106;2963468:2968468
CH903124.1;8120:13120			KB462716;80811:85811			CH954178;3589599:3594599			KB459866;211553:216553			CM001520;4946435:4951435			CH933808;18465785:18470785			CH479195;733942:738942			KB452660;35462:40462			CH379069;477496:482496			CM002913;24586395:24591395			CH480817;2082641:2087641			KI419150;1388722:1393722			CH940651;6582154:6587154			CH964230;15316:20316			CP007084;27641:32641
CH902617.1;22067765:22072765			KB462359;254:5254			CH954178;8498277:8503277			KB459589;644364:649364			CM001516;9520072:9525072			CH933809;13086317:13091317			CH479179;4656904:4661904			KB452107;4045:9045			CM000070;22457452:22462452			CM002911;152323:157323			CH480818;3486223:3491223			KI419649;10115983:10120983			CH940740;38054:43054			CH963847;114538:119538			CP007071;1946:6946
CH902659.1;108429:113429			KB462719;2785984:2790984			CH954177;12641893:12646893			KB459552;12366:17366			CM001516;6538827:6543827			CH933807;32119977:32124977			CH479192;1250594:1255594			KB452204;2408:7408			CH379064;3694659:3699659			CM002913;19041959:19046959			CH480902;87930:92930			KI419894;87362:92362			CH940647;8868347:8873347			CH964156;13887:18887			NT_033777;2508120:2513120
CH903459.1;200:5200			KB462590;2908345:2913345			CH954178;24194589:24199589			KB458882;4094:9094			CM001516;2203301:2208301			CH933887;28800:33800			CH479228;461359:466359			KB452204;65231:70231			CH379061;6404010:6409010			CM002912;20618257:20623257			CH480816;5522694:5527694			KI419269;236846:241846			CH940658;1254849:1259849			CH964295;1723858:1728858			CP007076;72512:77512
CH902629.1;2584916:2589916			KB462360;16864:21864			CH954445;2917:7917			KB459864;114299:119299			CM001520;8087273:8092273			CH933809;4956353:4961353			CH479193;1686867:1691867			KB449361;22688:27688			CH475537;6012:11012			CM002910;3098571:3103571			CH480838;761111:766111			KI419499;196332:201332			CH940656;2669776:2674776			CH963857;12532707:12537707			CP007106;3574479:3579479
CH902619.1;12334220:12339220			KB462819;2930951:2935951			CH954177;22747135:22752135			KB459407;263265:268265			CM001517;21092957:21097957			CH933818;528066:533066			CH479179;7751850:7756850			KB448240;41:5041			CH379060;5421350:5426350			CM002910;20082562:20087562			CH480842;327004:332004			KI420362;517817:522817			CH940662;2214468:2219468			CH963920;7166428:7171428			CP007104;7969:12969
CH902630.1;2708008:2713008			KB462883;17435:22435			CH954185;312945:317945			KB459320;11398:16398			CM001519;1482405:1487405			CH933810;10135083:10140083			CH479181;3242470:3247470			KB451360;20339:25339			CH379069;12962811:12967811			CM002911;4876266:4881266			CH480975;24017:29017			KI419149;11719709:11724709			CH940653;985049:990049			CH964289;4990895:4995895			NW_007931106;7167:12167
CH903083.1;64:5064			KB462255;1745:6745			CH954179;15559825:15564825			KB459634;298471:303471			CM001520;12567176:12572176			CH933807;14555218:14560218			CH479207;264991:269991			KB451867;8919:13919			CH475526;3261:8261			CM002912;7133470:7138470			CH480830;1568155:1573155			KI421244;26885:31885			CH940648;15864648:15869648			CH964276;676876:681876			NC_024512;1992312:1997312
CH902838.1;40106:45106			KB462356;8498:13498			CH954183;1467309:1472309			KB459866;122426:127426			CM001517;16288956:16293956			CH933807;21394459:21399459			CH479204;584385:589385			KB450965;17288:22288			CH379064;3556452:3561452			CM002914;1709051:1714051			CH480816;3820874:3825874			KI419832;159550:164550			CH940647;10193237:10198237			CH963847;8439397:8444397			AE014297;2505460:2510460
CH902628.1;192247:197247			KB462599;41865:46865			CH954180;15281834:15286834			KB458874;10289:15289			CM001520;25723633:25728633			CH933814;676046:681046			CH479203;403617:408617			KB450569;257:5257			CH379061;3658819:3663819			CM002910;21774813:21779813			CH480907;6835:11835			KI419605;137978:142978			CH940663;1825674:1830674			CH964281;1535185:1540185			NC_024512;999250:1004250
CH902652.1;85570:90570			KB462258;9966:14966			CH954479;3611:8611			KB459539;2909:7909			CM001520;6222201:6227201			CH933808;6002011:6007011			CH479216;49456:54456			KB451877;48819:53819			CH673324;86112:91112			CM002912;1088098:1093098			CH480819;3583878:3588878			KI419149;8265420:8270420			CH940650;7816967:7821967			CH964183;179440:184440			NT_033778;16410368:16415368
CH903755.1;124:5124			KB462522;17082:22082			CH954239;31214:36214			KB459897;17785:22785			CM001520;25026900:25031900			CH933806;1354357:1359357			CH479209;673878:678878			KB448662;10138:15138			CH379064;9468568:9473568			CM002913;10196895:10201895			CH480836;46585:51585			KI419649;7488063:7493063			CH940650;5206711:5211711			CH964272;483683:488683			NC_024512;1315875:1320875
CH902620.1;5506101:5511101			KB462866;231:5231			CH954186;192002:197002			KB459590;11204:16204			CM001516;11139617:11144617			CH933807;22652307:22657307			CH479193;72025:77025			KB452058;6819:11819			CM000071;9622702:9627702			CM002914;7810840:7815840			CH480823;346488:351488			KI420848;21246:26246			CH940659;987793:992793			CH963306;185:5185			CP007080;56844:61844
CH902618.1;22406316:22411316			KB462334;49629:54629			CH954179;1253615:1258615			KB459691;3184699:3189699			CM001516;19847515:19852515			CH933810;2970703:2975703			CH479184;5836854:5841854			KB452515;523253:528253			CH379069;5415923:5420923			CM002914;19774843:19779843			CH480858;280174:285174			KI419337;31128:36128			CH940653;4594455:4599455			CH963930;210904:215904			CP007106;163058:168058
CH902911.1;37183:42183			KB462617;5441:10441			CH954177;8050789:8055789			KB459852;787643:792643			CM001518;6636008:6641008			CH933806;4597726:4602726			CH479193;512310:517310			KB450708;12224:17224			CH379063;2437665:2442665			CM002910;20309928:20314928			CH480823;672428:677428			KI420010;147044:152044			CH940648;12934510:12939510			CH960364;8150:13150			NC_024512;2944294:2949294
CH902952.1;6641:11641			KB462711;26670:31670			CH954181;7328370:7333370			KB459627;196024:201024			CM001518;303189:308189			CH933810;8420025:8425025			CH479180;7415865:7420865			KB451944;1984:6984			CH379059;1161754:1166754			CM002911;9650959:9655959			CH480831;332706:337706			KI421088;1729575:1734575			CH940663;7741:12741			CH964281;722708:727708			AE014298;22273664:22278664
CH902617.1;9077492:9082492			KB462444;63591:68591			CH954301;2053:7053			KB459600;209240:214240			CM001517;6248193:6253193			CH933873;78649:83649			CH479219;127376:132376			KB449964;31126:36126			CH379070;2405539:2410539			CM002914;7039713:7044713			CH480923;36634:41634			KI419235;3606243:3611243			CH940653;5465551:5470551			CH964210;21743:26743			CP007079;10545:15545
CH902826.1;2363:7363			KB462694;33358:38358			CH954179;821036:826036			KB459502;19058:24058			CM001516;21961185:21966185			CH933808;11103351:11108351			CH479180;7117108:7122108			KB452477;196644:201644			CH475634;1123:6123			CM002913;26403881:26408881			CH480815;20930355:20935355			KI419235;2158052:2163052			CH940649;8205107:8210107			CH963886;26950:31950			NW_007931084;29209:34209
CH903091.1;3829:8829			KB462137;1942:6942			CH954247;2949:7949			KB459938;63174:68174			CM001521;1594036:1599036			CH933810;11346978:11351978			CH479201;624061:629061			KB450045;15245:20245			CM000070;27083483:27088483			CM002911;7479750:7484750			CH480833;799715:804715			KI419150;1506951:1511951			CH940663;483391:488391			CH963849;5491591:5496591			CP007106;2960809:2965809
CH902695.1;125194:130194			KB462630;32603:37603			CH954185;514388:519388			KB459911;4022:9022			CM001517;16546422:16551422			CH933808;26260782:26265782			CH479216;395322:400322			KB451825;80229:85229			CH379060;10639916:10644916			CM002910;18639086:18644086			CH481066;12601:17601			KI419917;15676:20676			CH940925;218:5218			CH964278;310271:315271			CP007077;8000:13000
CH902743.1;6589:11589			KB462608;8683:13683			CH954180;5327249:5332249			KB459684;1955554:1960554			CM001516;21062637:21067637			CH933810;606901:611901			CH479189;262820:267820			KB452468;8104:13104			CM000071;6704378:6709378			CM002910;23295199:23300199			CH480817;2405856:2410856			KI420669;51701:56701			CH940648;16638604:16643604			CH963977;115:5115			NW_007931078;54915:59915
CH902632.1;2830682:2835682			KB462558;1042268:1047268			CH954185;278524:283524			KB459048;4041:9041			CM001517;27571690:27576690			CH933807;1856254:1861254			CH479183;855728:860728			KB451373;10976:15976			CH379070;5858383:5863383			CM002910;14550794:14555794			CH480820;5189310:5194310			KI421317;393378:398378			CH940651;3315799:3320799			CH964095;5956397:5961397			NW_007931074;16085:21085
CH902636.1;234009:239009			KB462081;16586:21586			CH954182;6110932:6115932			KB459884;259119:264119			CM001517;18374582:18379582			CH933839;20755:25755			CH479191;858887:863887			KB452381;3322:8322			CH379058;1848843:1853843			CM002912;4820484:4825484			CH480983;13142:18142			KI421021;105371:110371			CH940649;6260001:6265001			CH964294;4369224:4374224			AE014297;86969:91969
CH902621.1;1641486:1646486			KB462611;2821:7821			CH954177;26140853:26145853			KB459694;239:5239			CM001518;26753106:26758106			CH933807;31046280:31051280			CH479190;1084024:1089024			KB449309;199459:204459			CH379063;5279416:5284416			CM002914;17573633:17578633			CH480815;9238127:9243127			KI419376;22204:27204			CH940651;4279277:4284277			CH964293;142252:147252			CP007106;2427763:2432763
CH902778.1;7157:12157			KB462786;2027:7027			CH954218;41757:46757			KB459913;29015:34015			CM001520;27286732:27291732			CH933817;2323975:2328975			CH479688;320:5320			KB452501;134879:139879			CH379070;5808550:5813550			CM002913;7059066:7064066			CH480817;2702483:2707483			KI420922;1959405:1964405			CH940647;12798061:12803061			CH964294;2408445:2413445			NT_033777;3081054:3086054
CH902634.1;1919554:1924554			KB462287;1000974:1005974			CH954202;115748:120748			KB459841;334052:339052			CM001518;15175240:15180240			CH933811;659406:664406			CH479180;8398628:8403628			KB451253;5406:10406			CH476123;4211:9211			CM002911;10002980:10007980			CH480830;1195157:1200157			KI419149;8905263:8910263			CH940684;37031:42031			CH964274;208633:213633			NC_024512;2925027:2930027
CH903293.1;3778:8778			KB462718;525533:530533			CH954637;1357:6357			KB459157;12203:17203			CM001517;4774727:4779727			CH933807;19717015:19722015			CH479179;1745548:1750548			KB450969;27781:32781			CH379058;1939738:1944738			CM002911;1157691:1162691			CH480816;4782080:4787080			KI419149;15938696:15943696			CH940653;6056739:6061739			CH964262;88743:93743			NC_024512;1853052:1858052
CH902621.1;6143413:6148413			KB462625;179850:184850			CH954188;125168:130168			KB459422;8413:13413			CM001520;14868085:14873085			CH933808;1757301:1762301			CH479487;14535:19535			KB448632;19480:24480			CH379058;514617:519617			CM002912;8508645:8513645			CH480825;2610420:2615420			KI420009;3459409:3464409			CH940656;3117146:3122146			CH964295;2847489:2852489			AE014298;22000050:22005050
CH902618.1;6102030:6107030			KB462823;12350:17350			CH954255;10164:15164			KB459880;393980:398980			CM001520;1033685:1038685			CH933814;3112800:3117800			CH479247;155430:160430			KB449997;10498:15498			CM000070;1724381:1729381			CM002914;19773556:19778556			CH480830;920194:925194			KI419818;208180:213180			CH940651;2269052:2274052			CH964290;213984:218984			NW_007931082;15867:20867
CH903694.1;3093:8093			KB462591;126:5126			CH954213;61674:66674			KB458975;11064:16064			CM001517;4088808:4093808			CH933813;3021273:3026273			CH479181;777662:782662			KB451808;1416:6416			CH379065;914467:919467			CM002913;974314:979314			CH481265;6673:11673			KI419225;132477:137477			CH940649;8325318:8330318			CH964221;48002:53002			CP007106;2908371:2913371
CH902625.1;2552991:2557991			KB461864;4232:9232			CH954189;119122:124122			KB458902;10179:15179			CM001516;10312603:10317603			CH933817;685668:690668			CH479188;3487850:3492850			KB452392;8209:13209			CM000070;4243884:4248884			CM002910;21855343:21860343			CH480821;863523:868523			KI420923;18169:23169			CH940698;41583:46583			CH964272;7419278:7424278			CP007118;18507:23507
CH902627.1;442423:447423			KB462391;16436:21436			CH954181;9854106:9859106			KB459688;241109:246109			CM001520;10579423:10584423			CH933808;8288767:8293767			CH479193;1858550:1863550			KB449329;7036:12036			CM000070;15524265:15529265			CM002914;20071732:20076732			CH480823;647879:652879			KI420093;111464:116464			CH940651;1332307:1337307			CH962587;1801:6801			CP007106;95654:100654
CH902618.1;18030177:18035177			KB462641;286702:291702			CH954388;5520:10520			KB459686;1637456:1642456			CM001520;596637:601637			CH933812;1934621:1939621			CH479200;762490:767490			KB450018;15021:20021			CH379063;3227029:3232029			CM002914;6654901:6659901			CH480816;5075714:5080714			KI419924;665661:670661			CH940690;210146:215146			CH963921;733:5733			CP007106;546363:551363
CH902630.1;156321:161321			KB462829;8284:13284			CH954177;25251858:25256858			KB459169;14724:19724			CM001520;22613399:22618399			CH933810;3010268:3015268			CH479195;1455569:1460569			KB449309;11996:16996			CH475637;14502:19502			CM002914;12134906:12139906			CH480817;260235:265235			KI420362;2361185:2366185			CH940700;37191:42191			CH964287;156456:161456			CP007106;2109126:2114126
CH902634.1;483521:488521			KB461803;2328:7328			CH954193;103309:108309			KB458933;3104:8104			CM001520;15754279:15759279			CH933809;167006:172006			CH479180;8208953:8213953			KB449348;6835:11835			CH476092;14410:19410			CM002914;12266453:12271453			CH481107;10731:15731			KI420075;23686:28686			CH940651;8195191:8200191			CH963857;8682531:8687531			AE013599;669466:674466
CH902791.1;12654:17654			KB461865;8023:13023			CH954316;528:5528			KB459175;27401:32401			CM001518;25024004:25029004			CH933807;6089412:6094412			CH479184;4125847:4130847			KB448498;2827:7827			CH475550;20373:25373			CM002910;23465526:23470526			CH481396;2216:7216			KI419571;682121:687121			CH940647;9265883:9270883			CH964294;466487:471487			CP009139;58801:63801
CH902716.1;94682:99682			KB462833;1749759:1754759			CH954213;48341:53341			KB459657;147282:152282			CM001519;10091008:10096008			CH933878;42366:47366			CH479187;1033752:1038752			KB451242;7874:12874			CH379061;1822324:1827324			CM002913;10512729:10517729			CH480823;141235:146235			KI419684;267094:272094			CH940659;2126990:2131990			CH963847;3952666:3957666			CP007104;4053:9053
CH902623.1;674054:679054			KB462424;10590:15590			CH954735;361:5361			KB459887;328744:333744			CM001516;19802424:19807424			CH934095;5144:10144			CH479187;3742553:3747553			KB452511;39272:44272			CH379070;2796398:2801398			CM002914;11528655:11533655			CH480815;8089927:8094927			KI420892;27136:32136			CH940651;2873685:2878685			CH963849;2188769:2193769			NC_024512;234580:239580
CH902626.1;4254098:4259098			KB462614;2264492:2269492			CH954479;3435:8435			KB458688;127562:132562			CM001516;11909830:11914830			CH933812;2267147:2272147			CH479190;1864424:1869424			KB448857;9885:14885			CH475573;18203:23203			CM002910;928915:933915			CH481011;764:5764			KI419957;115173:120173			CH940707;47477:52477			CH964289;4058023:4063023			NT_033778;2374023:2379023
CH902624.1;4651697:4656697			KB462843;3502:8502			CH954295;430:5430			KB458706;10960:15960			CM001517;3037614:3042614			CH933810;400594:405594			CH479257;70413:75413			KB451400;26198:31198			CM000071;15328186:15333186			CM002912;15915934:15920934			CH480845;71779:76779			KI420326;245106:250106			CH940662;4854:9854			CH964296;184561:189561			CP007106;3036735:3041735
CH902627.1;3868424:3873424			KB462709;2440:7440			CH954179;10853544:10858544			KB459942;10188:15188			CM001517;10281936:10286936			CH933808;25324398:25329398			CH479181;5288496:5293496			KB449834;4402:9402			CH379070;6328936:6333936			CM002912;23128510:23133510			CH480850;241206:246206			KI420362;2587369:2592369			CH940670;173706:178706			CH962931;2609:7609			CP007106;1970803:1975803
CH902648.1;147590:152590			KB462394;336788:341788			CH954181;10880110:10885110			KB459889;15002:20002			CM001517;26568965:26573965			CH933813;1408702:1413702			CH479204;645940:650940			KB450126;30124:35124			CH475530;13026:18026			CM002910;18150595:18155595			CH480815;15871070:15876070			KI420993;290164:295164			CH940678;108952:113952			CH964239;10963945:10968945			NC_024512;3278088:3283088
CH902623.1;337041:342041			KB462386;30398:35398			CH954199;13473:18473			KB459222;2511:7511			CM001519;9077543:9082543			CH933808;11203277:11208277			CH479341;46370:51370			KB451761;5536:10536			CH379070;8955894:8960894			CM002914;20239068:20244068			CH480815;18201167:18206167			KI419454;92732:97732			CH940651;5436041:5441041			CH964095;334966:339966			NC_024512;1818860:1823860
CH902668.1;273321:278321			KB462411;14028:19028			CH954198;10094:15094			KB459379;16210:21210			CM001518;5591235:5596235			CH933812;3772544:3777544			CH479193;1965832:1970832			KB451726;12586:17586			CH379064;8765651:8770651			CM002911;1585373:1590373			CH480818;5434905:5439905			KI419258;184552:189552			CH940664;563409:568409			CH964294;1210696:1215696			NT_037436;27008309:27013309
CH902681.1;193479:198479			KB462377;100935:105935			CH954538;2300:7300			KB459807;15296:20296			CM001516;12146504:12151504			CH933877;76368:81368			CH479245;16516:21516			KB449716;30960:35960			CH379062;1173465:1178465			CM002914;10543983:10548983			CH480817;335675:340675			KI419527;14690:19690			CH940662;762369:767369			CH964262;160361:165361			AE014298;23112196:23117196
CH902645.1;624087:629087			KB462814;2678741:2683741			CH954197;80574:85574			KB459582;3703:8703			CM001516;19439001:19444001			CH933808;9260313:9265313			CH479330;14117:19117			KB450918;387:5387			CH379060;8291001:8296001			CM002914;2595470:2600470			CH480820;1161992:1166992			KI420647;2606248:2611248			CH940899;2351:7351			CH964294;1881291:1886291			AE014298;22261441:22266441
CH902621.1;5924911:5929911			KB462793;23255:28255			CH954328;1727:6727			KB459851;88702:93702			CM001517;12391894:12396894			CH934059;105:5105			CH479247;198053:203053			KB449336;4116:9116			CH475479;47811:52811			CM002910;14969255:14974255			CH480847;457421:462421			KI420647;3189842:3194842			CH940653;2335207:2340207			CH962151;592:5592			NT_033779;21900483:21905483
CH902637.1;259497:264497			KB462718;63681:68681			CH954277;35326:40326			KB459600;134278:139278			CM001520;4932269:4937269			CH933808;718735:723735			CH479179;7263439:7268439			KB452235;92085:97085			CM000070;23858017:23863017			CM002910;20923419:20928419			CH480815;20750825:20755825			KI421318;73539:78539			CH940663;33046:38046			CH964289;2178679:2183679			NW_007931078;25038:30038
CH902621.1;2735841:2740841			KB462640;562105:567105			CH954237;64701:69701			KB459848;35173:40173			CM001516;402854:407854			CH933841;70965:75965			CH479186;894632:899632			KB452542;7236:12236			CH379070;6696747:6701747			CM002912;24071660:24076660			CH480854;238888:243888			KI420092;341409:346409			CH940676;336237:341237			CH964280;485196:490196			NT_037436;27102920:27107920
CH902621.1;5247549:5252549			KB462590;1797625:1802625			CH954179;8497521:8502521			KB459832;1850625:1855625			CM001518;2030981:2035981			CH933807;31812689:31817689			CH479199;1212828:1217828			KB451186;6170:11170			CH379069;1980838:1985838			CM002911;528894:533894			CH480821;1989727:1994727			KI419533;545197:550197			CH940653;4250664:4255664			CH964294;67828:72828			CP009140;8341:13341
CH902648.1;599381:604381			KB462601;5336:10336			CH954427;2956:7956			KB459622;4135:9135			CM001520;7541599:7546599			CH933810;7312781:7317781			CH479188;41094:46094			KB451470;13763:18763			CH475902;508:5508			CM002911;4063039:4068039			CH480815;17323161:17328161			KI420196;19715:24715			CH940650;18676093:18681093			CH963916;17000:22000			CP007106;2892629:2897629
CH902618.1;8364847:8369847			KB462838;9521082:9526082			CH954179;18765196:18770196			KB459925;5880:10880			CM001519;4421349:4426349			CH933810;5346758:5351758			CH479184;2968073:2973073			KB451746;48892:53892			CH379069;5475054:5480054			CM002911;1081193:1086193			CH480816;9419986:9424986			KI421125;34284:39284			CH940650;3637480:3642480			CH964160;1493:6493			NC_024512;223019:228019
CH902633.1;2142842:2147842			KB461968;2292:7292			CH954177;6934919:6939919			KB459589;633160:638160			CM001519;12067982:12072982			CH933808;25936100:25941100			CH479194;917381:922381			KB452560;139524:144524			CH475614;250:5250			CM002910;23249295:23254295			CH480838;606191:611191			KI419235;1975656:1980656			CH940659;479862:484862			CH963894;2744818:2749818			NC_024512;2840263:2845263
CH902699.1;82143:87143			KB462717;45597:50597			CH954181;13591167:13596167			KB459896;1245759:1250759			CM001517;9276886:9281886			CH933806;33611620:33616620			CH479219;358594:363594			KB449919;6017:11017			CH475640;15690:20690			CM002914;12527065:12532065			CH480921;46293:51293			KI421088;957393:962393			CH940774;5006:10006			CH963818;537:5537			CP007106;234764:239764
CH902618.1;4404255:4409255			KB462284;653:5653			CH954180;15316031:15321031			KB459152;1722:6722			CM001518;30061615:30066615			CH933809;8550458:8555458			CH479180;4277877:4282877			KB448800;5470:10470			CH475498;17842:22842			CM002913;1076148:1081148			CH480854;42368:47368			KI421399;10423:15423			CH940662;2372488:2377488			CH964268;33048:38048			CP007106;2426974:2431974
CH902849.1;3063:8063			KB462390;5297:10297			CH954225;38583:43583			KB459897;25122:30122			CM001516;14036253:14041253			CH933811;348610:353610			CH479269;91871:96871			KB451076;187181:192181			CM000071;16968037:16973037			CM002911;12100632:12105632			CH480832;903002:908002			KI419423;12283:17283			CH940652;4143026:4148026			CH963847;10555059:10560059			CP007106;635064:640064
CH902648.1;687065:692065			KB462558;318698:323698			CH954198;86517:91517			KB459782;2293:7293			CM001519;1859701:1864701			CH933811;3172936:3177936			CH479182;6832798:6837798			KB451912;229416:234416			CH475518;10735:15735			CM002913;7699732:7704732			CH480821;3762963:3767963			KI419713;49289:54289			CH940710;60325:65325			CH964087;19973:24973			CP007098;27002:32002
CH902625.1;4489134:4494134			KB462353;14473:19473			CH954191;93029:98029			KB459896;1382809:1387809			CM001518;19286906:19291906			CH934073;2796:7796			CH479196;1174953:1179953			KB452495;111093:116093			CM000070;26667516:26672516			CM002910;21367325:21372325			CH480973;50582:55582			KI419149;20172865:20177865			CH940656;1628232:1633232			CH964290;184276:189276			NC_024512;1405752:1410752
CH902625.1;2319040:2324040			KB462691;27893:32893			CH954179;2295919:2300919			KB458924;7660:12660			CM001519;10681060:10686060			CH933808;1728631:1733631			CH479201;1592118:1597118			KB450706;4001:9001			CH379063;2371542:2376542			CM002914;11376513:11381513			CH480816;11522215:11527215			KI419150;1360084:1365084			CH940649;4212044:4217044			CH964288;198407:203407			NT_037436;25918399:25923399
CH902617.1;13413456:13418456			KB461948;25024:30024			CH954214;239:5239			KB459536;6379:11379			CM001516;1424188:1429188			CH933810;3173736:3178736			CH479189;2227865:2232865			KB450517;12790:17790			CH475906;2160:7160			CM002912;23418372:23423372			CH480843;783378:788378			KI421088;2679827:2684827			CH940655;3701021:3706021			CH964263;80718:85718			CP007090;28310:33310
CH902633.1;252951:257951			KB462348;3720:8720			CH954434;4005:9005			KB459428;4788:9788			CM001519;13950392:13955392			CH933810;11615422:11620422			CH479179;11514286:11519286			KB451920;250503:255503			CH475574;19132:24132			CM002910;11681781:11686781			CH480818;2102816:2107816			KI419149;6517579:6522579			CH940647;776608:781608			CH964292;553309:558309			AE013599;481890:486890
CH902622.1;1927596:1932596			KB462161;3049:8049			CH954177;10255032:10260032			KB459914;16112:21112			CM001518;31815449:31820449			CH933810;3489993:3494993			CH479179;10565500:10570500			KB452053;13186:18186			CH379064;3731470:3736470			CM002913;13624441:13629441			CH480817;6805300:6810300			KI419150;977242:982242			CH940662;908350:913350			CH963849;5868939:5873939			NC_024512;2894238:2899238
CH902826.1;4190:9190			KB462188;7311:12311			CH954201;42520:47520			KB459933;49424:54424			CM001520;4447861:4452861			CH933814;2466843:2471843			CH479299;60440:65440			KB451578;3556:8556			CM000070;6190001:6195001			CM002911;6644351:6649351			CH480843;240316:245316			KI419235;1491693:1496693			CH940685;120200:125200			CH964279;60143:65143			NC_024512;3569819:3574819
CH902689.1;149583:154583			KB462425;553:5553			CH954178;23401751:23406751			KB458864;2208:7208			CM001519;7665520:7670520			CH933812;3276206:3281206			CH479245;105187:110187			KB452604;161807:166807			CH379065;2670598:2675598			CM002910;16481592:16486592			CH480816;14124410:14129410			KI420019;90463:95463			CH940649;10725051:10730051			CH964232;4793863:4798863			AE014297;56979:61979
CH902652.1;96613:101613			KB462602;735257:740257			CH954198;94415:99415			KB459403;2808:7808			CM001518;19829579:19834579			CH933807;4978401:4983401			CH479183;2197369:2202369			KB452597;79030:84030			CH379064;6374110:6379110			CM002910;7502878:7507878			CH480849;369011:374011			KI420362;1644004:1649004			CH940648;131120:136120			CH962338;2698:7698			AE014298;23445834:23450834
CH902627.1;1405510:1410510			KB462602;411469:416469			CH954409;2497:7497			KB459771;1121885:1126885			CM001520;5921148:5926148			CH933810;13994961:13999961			CH479302;3581:8581			KB452580;21534:26534			CH475833;1074:6074			CM002911;3953438:3958438			CH480863;141103:146103			KI419761;153817:158817			CH940689;59793:64793			CH964282;2098264:2103264			CP007106;3018919:3023919
CH902618.1;986145:991145			KB462625;222295:227295			CH954178;23048981:23053981			KB458911;14652:19652			CM001518;640435:645435			CH933806;684159:689159			CH479189;471247:476247			KB450266;8462:13462			CH379063;1729898:1734898			CM002912;23100588:23105588			CH480994;44929:49929			KI421088;1043953:1048953			CH940649;7719475:7724475			CH964289;1292674:1297674			NT_033778;18960491:18965491
CH902709.1;62589:67589			KB462434;27855:32855			CH954225;76248:81248			KB459242;14:5014			CM001516;4086673:4091673			CH933807;20299204:20304204			CH479203;423482:428482			KB452380;34646:39646			CH475858;4285:9285			CM002911;9789261:9794261			CH480821;905883:910883			KI419459;13757:18757			CH940649;15305593:15310593			CH964291;277459:282459			NC_024512;2159808:2164808
CH902955.1;2520:7520			KB462558;4365173:4370173			CH954216;44979:49979			KB459657;2782942:2787942			CM001520;2945935:2950935			CH933809;20864545:20869545			CH479205;365183:370183			KB451861;137593:142593			CH379063;1873366:1878366			CM002910;22154667:22159667			CH480821;3488928:3493928			KI420649;20125:25125			CH940653;5111480:5116480			CH964286;1838341:1843341			AE013599;9312756:9317756
CH902636.1;329453:334453			KB462767;5466:10466			CH954245;23677:28677			KB459851;63542:68542			CM001520;4539974:4544974			CH933814;2325524:2330524			CH479180;6898553:6903553			KB451566;493:5493			CH379060;8368515:8373515			CM002910;19277090:19282090			CH481083;7082:12082			KI420318;60025:65025			CH940655;2373270:2378270			CH964095;3872841:3877841			NC_024512;3569898:3574898
CH902700.1;120128:125128			KB462558;1608901:1613901			CH954179;11247248:11252248			KB459714;3383:8383			CM001520;27802114:27807114			CH933811;785647:790647			CH479287;52927:57927			KB452581;2656:7656			CH379070;4761814:4766814			CM002911;1390584:1395584			CH480830;254556:259556			KI419151;60661:65661			CH940666;148786:153786			CH963851;3640494:3645494			AE013599;13738936:13743936
CH902623.1;974967:979967			KB462635;3503:8503			CH954713;444:5444			KB459808;118672:123672			CM001520;22938163:22943163			CH933863;64893:69893			CH479257;154573:159573			KB450353;6155:11155			CM000070;27475280:27480280			CM002914;15803109:15808109			CH480820;3955895:3960895			KI419535;835:5835			CH940647;13551746:13556746			CH963904;7074:12074			CP007106;1438623:1443623
CH902618.1;18045918:18050918			KB462697;99873:104873			CH954178;2783895:2788895			KB459691;2236890:2241890			CM001516;10491950:10496950			CH933808;19375931:19380931			CH479234;301142:306142			KB451946;679450:684450			CM000070;9669738:9674738			CM002913;22697716:22702716			CH480875;110494:115494			KI421348;57572:62572			CH940661;2175591:2180591			CH964286;254267:259267			NT_033777;4023109:4028109
CH903359.1;5183:10183			KB462586;54814:59814			CH954240;1619:6619			KB459963;311956:316956			CM001516;14327772:14332772			CH933813;81241:86241			CH479181;5418772:5423772			KB449277;39837:44837			CH379069;6658808:6663808			CM002914;9954269:9959269			CH480816;10581062:10586062			KI419534;9320:14320			CH940649;9349014:9354014			CH964295;2922107:2927107			CP007106;2871978:2876978
CH902625.1;300921:305921			KB462840;70124:75124			CH954177;14787447:14792447			KB459612;1612193:1617193			CM001516;6049397:6054397			CH933807;32081139:32086139			CH479245;325571:330571			KB451800;43240:48240			CM000071;5141025:5146025			CM002910;23481721:23486721			CH480824;124619:129619			KI420697;59612:64612			CH940683;6147:11147			CH964294;912634:917634			CP007106;2089422:2094422
CH902630.1;23773:28773			KB462406;10412:15412			CH954185;165198:170198			KB459521;8038:13038			CM001519;821274:826274			CH933807;6980273:6985273			CH479181;6120628:6125628			KB448644;8566:13566			CH379065;1091728:1096728			CM002910;21018815:21023815			CH480830;904573:909573			KI420297;191625:196625			CH940647;14759075:14764075			CH964289;3660955:3665955			CP007106;3255282:3260282
CH902620.1;1659512:1664512			KB462662;6534:11534			CH954193;34945:39945			KB459912;11649:16649			CM001519;4296151:4301151			CH933856;39975:44975			CH479181;4175253:4180253			KB452269;1640:6640			CH379064;11753852:11758852			CM002914;19862451:19867451			CH480815;11193113:11198113			KI419649;13728858:13733858			CH940649;2431857:2436857			CH964278;400125:405125			NC_024512;206347:211347
CH902638.1;335906:340906			KB462579;2031220:2036220			CH954182;2453890:2458890			KB459720;486652:491652			CM001520;18715672:18720672			CH933809;21057169:21062169			CH479190;1456214:1461214			KB450790;23239:28239			CH379061;1378185:1383185			CM002912;9407703:9412703			CH480819;1774328:1779328			KI420143;4010:9010			CH940650;13958766:13963766			CH964280;422986:427986			CP007106;1021066:1026066
CH902649.1;386307:391307			KB462542;3201:8201			CH954182;3309367:3314367			KB459720;485570:490570			CM001520;18741562:18746562			CH933806;7812214:7817214			CH479188;1232433:1237433			KB451277;8470:13470			CH379070;287426:292426			CM002914;2644267:2649267			CH480832;1435286:1440286			KI419412;193162:198162			CH940685;88291:93291			CH963847;2071622:2076622			AE014297;3038319:3043319
CH902671.1;123508:128508			KB461951;11577:16577			CH954202;57386:62386			KB459786;309247:314247			CM001517;23315836:23320836			CH933810;8555911:8560911			CH479196;173349:178349			KB449818;11114:16114			CM000070;553666:558666			CM002914;10810346:10815346			CH480821;657330:662330			KI420092;149628:154628			CH940667;559536:564536			CH964291;4199500:4204500			CP007080;52610:57610
CH902640.1;789939:794939			KB462614;2888021:2893021			CH954177;20168256:20173256			KB459684;1614648:1619648			CM001517;3308141:3313141			CH933811;295219:300219			CH479195;338230:343230			KB452318;90120:95120			CH475612;7677:12677			CM002913;9853253:9858253			CH480849;210487:215487			KI420397;676837:681837			CH940654;2058772:2063772			CH963983;18219:23219			NT_033778;1813023:1818023
CH902626.1;463613:468613			KB462407;60488:65488			CH954177;4854406:4859406			KB459786;4867:9867			CM001520;524963:529963			CH933814;1170240:1175240			CH479216;518944:523944			KB449354;8567:13567			CH379061;401893:406893			CM002911;1783010:1788010			CH480868;3645:8645			KI421077;44109:49109			CH940650;1078654:1083654			CH963857;5730598:5735598			NC_024512;1355473:1360473
CH902636.1;118176:123176			KB462787;2607:7607			CH954187;163221:168221			KB459832;2921433:2926433			CM001516;2771090:2776090			CH933811;3699787:3704787			CH479184;2246908:2251908			KB452326;12828:17828			CH379069;6223382:6228382			CM002914;13445285:13450285			CH481227;4945:9945			KI419454;33325:38325			CH940663;1607808:1612808			CH963920;2940227:2945227			AE014297;2505164:2510164
CH902672.1;263082:268082			KB462105;9717:14717			CH954180;1585922:1590922			KB459828;834743:839743			CM001516;21294792:21299792			CH933927;36432:41432			CH479193;94170:99170			KB448781;7189:12189			CH379064;12363332:12368332			CM002916;168806:173806			CH480902;2845:7845			KI419769;52171:57171			CH940848;32398:37398			CH964278;1829020:1834020			NC_024512;1014332:1019332
CH902687.1;110248:115248			KB462203;93457:98457			CH954186;104683:109683			KB459808;536319:541319			CM001517;10262552:10267552			CH933810;12249874:12254874			CH479180;397418:402418			KB451196;18428:23428			CH379060;2970555:2975555			CM002914;7729452:7734452			CH480848;748:5748			KI420146;19764:24764			CH940651;3045121:3050121			CH964239;1540593:1545593			AE014298;23176837:23181837
CH903045.1;1557:6557			KB462641;1015372:1020372			CH954180;3302170:3307170			KB459896;31126:36126			CM001519;4939919:4944919			CH933813;2470522:2475522			CH479192;23328:28328			KB448314;4523:9523			CH379061;1633567:1638567			CM002911;10148171:10153171			CH480815;15874737:15879737			KI419880;11217:16217			CH940661;1238929:1243929			CH960379;17086:22086			NC_024512;3099936:3104936
CH902851.1;6660:11660			KB462688;1477:6477			CH954179;14099891:14104891			KB459497;672955:677955			CM001516;16831435:16836435			CH934102;2026:7026			CH479199;891208:896208			KB448258;7207:12207			CM000071;12405311:12410311			CM002912;23668004:23673004			CH480859;224545:229545			KI419948;68430:73430			CH940705;96137:101137			CH963851;1193532:1198532			CP007116;4267:9267
CH903354.1;1928:6928			KB462718;2424999:2429999			CH954183;950832:955832			KB459885;139380:144380			CM001517;10368211:10373211			CH933817;762539:767539			CH479281;89381:94381			KB449333;6590:11590			CH379070;5325219:5330219			CM002910;6131760:6136760			CH480820;1525283:1530283			KI419884;13203:18203			CH940661;1326949:1331949			CH964295;2132146:2137146			NC_004354;22550719:22555719
CH902623.1;2266647:2271647			KB462437;45059:50059			CH954280;41174:46174			KB459885;333170:338170			CM001520;2642064:2647064			CH933810;1691853:1696853			CH479231;491571:496571			KB450342;10160:15160			CM000071;9210752:9215752			CM002913;14142012:14147012			CH480815;1150640:1155640			KI419842;84129:89129			CH940673;740421:745421			CH964281;771292:776292			CP007084;38014:43014
CH903589.1;2659:7659			KB462814;1868784:1873784			CH954380;3384:8384			KB459240;7825:12825			CM001519;6416774:6421774			CH934178;50:5050			CH479552;8624:13624			KB452465;14665:19665			CM000071;6900563:6905563			CM002910;5297119:5302119			CH480815;12781521:12786521			KI419649;855962:860962			CH940666;1928470:1933470			CH964276;385047:390047			CP007106;1658588:1663588
CH902627.1;148302:153302			KB462424;172:5172			CH954198;139090:144090			KB459873;118851:123851			CM001518;26697499:26702499			CH933808;9260866:9265866			CH479433;7698:12698			KB452265;5180:10180			CH379069;10655943:10660943			CM002914;10198739:10203739			CH480815;20781947:20786947			KI421017;134506:139506			CH940651;10040045:10045045			CH964218;689862:694862			NC_024512;3285984:3290984
CH902629.1;2614193:2619193			KB462130;30138:35138			CH954377;7644:12644			KB459751;49997:54997			CM001518;5464865:5469865			CH933808;24573069:24578069			CH479189;2220683:2225683			KB452139;33479:38479			CH379060;4143787:4148787			CM002910;542716:547716			CH480823;1918738:1923738			KI421263;6993:11993			CH941028;1785:6785			CH964289;894740:899740			NC_024512;12955:17955
CH902644.1;1323692:1328692			KB462460;962007:967007			CH954178;23459869:23464869			KB458814;3307:8307			CM001520;7799142:7804142			CH933811;3540289:3545289			CH479192;2170616:2175616			KB449379;13103:18103			CM000070;11328943:11333943			CM002910;19624307:19629307			CH480933;2426:7426			KI419887;705576:710576			CH940648;19140927:19145927			CH964275;45709:50709			NT_033778;941734:946734
CH902622.1;4634885:4639885			KB462614;3001964:3006964			CH954194;57915:62915			KB459902;25997:30997			CM001518;8248896:8253896			CH933808;23498419:23503419			CH479190;501399:506399			KB452003;11839:16839			CH379069;8820062:8825062			CM002912;19462544:19467544			CH480818;2506661:2511661			KI419649;3068007:3073007			CH940653;1765919:1770919			CH964287;134573:139573			AE013599;269838:274838
CH902632.1;1793181:1798181			KB462817;93428:98428			CH954178;6369244:6374244			KB458865;18109:23109			CM001518;1602033:1607033			CH933807;4849760:4854760			CH479202;1557138:1562138			KB450388;978:5978			CH379069;6727431:6732431			CM002910;5040890:5045890			CH480827;1246079:1251079			KI419590;14302:19302			CH940663;382113:387113			CH963876;2248351:2253351			NC_024512;167220:172220
CH902619.1;2532127:2537127			KB461799;88856:93856			CH954178;3422010:3427010			KB459921;7125:12125			CM001519;15598989:15603989			CH933852;49065:54065			CH479180;2535014:2540014			KB449700;1057:6057			CH379069;7503249:7508249			CM002913;11751172:11756172			CH480815;18984352:18989352			KI419186;18066:23066			CH940650;14664398:14669398			CH962651;3403:8403			CP007106;889839:894839
CH902657.1;9005:14005			KB462819;3353695:3358695			CH954181;12792302:12797302			KB458725;258:5258			CM001517;2340806:2345806			CH933810;2379589:2384589			CH479194;1045105:1050105			KB449677;121:5121			CH672482;9975:14975			CM002910;2965898:2970898			CH480825;2643981:2648981			KI420009;3313477:3318477			CH940651;3781172:3786172			CH964164;14292:19292			CP007109;44485:49485
CH902624.1;1127863:1132863			KB461772;387:5387			CH954179;6014745:6019745			KB459905;39060:44060			CM001519;60738:65738			CH933809;16024352:16029352			CH479184;2987163:2992163			KB452188;147301:152301			CM000071;18229306:18234306			CM002914;1422059:1427059			CH480819;1945712:1950712			KI419396;461029:466029			CH940651;4236090:4241090			CH961984;8777:13777			AE014297;2411906:2416906
CH902620.1;1771125:1776125			KB462717;56337:61337			CH954231;30732:35732			KB459889;14982:19982			CM001518;2212038:2217038			CH933813;1303869:1308869			CH479179;3679966:3684966			KB451685;24024:29024			CH379064;3714447:3719447			CM002911;20557010:20562010			CH480816;2136347:2141347			KI420725;39700:44700			CH940653;3710005:3715005			CH962929;5583:10583			NW_007931074;19299:24299
CH902649.1;851757:856757			KB462321;20716:25716			CH954226;27911:32911			KB459621;356461:361461			CM001518;27950827:27955827			CH933806;26705304:26710304			CH479193;1425048:1430048			KB452622;12111:17111			CH379065;2498404:2503404			CM002914;9825252:9830252			CH480829;1787196:1792196			KI419649;10801580:10806580			CH940654;1385581:1390581			CH964280;467845:472845			NC_024512;2843860:2848860
CH902649.1;858837:863837			KB462840;1580:6580			CH954442;6668:11668			KB459773;3222:8222			CM001516;13242486:13247486			CH933820;177409:182409			CH479182;6827819:6832819			KB449361;11278:16278			CH475411;52025:57025			CM002911;176437:181437			CH480819;5194399:5199399			KI419163;361508:366508			CH940700;48964:53964			CH964239;5823918:5828918			CP007079;591:5591
CH902619.1;19538744:19543744			KB462345;14546:19546			CH954344;32764:37764			KB459771;619432:624432			CM001520;6849174:6854174			CH933810;11969442:11974442			CH479192;160850:165850			KB449661;32489:37489			CM000070;13890640:13895640			CM002910;21992466:21997466			CH480824;1824485:1829485			KI421201;1935393:1940393			CH940658;2881957:2886957			CH964095;2852654:2857654			AE014296;26719316:26724316
CH902705.1;65800:70800			KB462212;9218:14218			CH954280;4644:9644			KB459791;372893:377893			CM001520;24328607:24333607			CH933815;445036:450036			CH479189;2759208:2764208			KB452515;38992:43992			CH475500;14807:19807			CM002910;23396554:23401554			CH480963;17941:22941			KI419396;968686:973686			CH940666;1027264:1032264			CH964278;658269:663269			NW_007931088;4895:9895
CH902642.1;1190659:1195659			KB462834;39703:44703			CH954191;125995:130995			KB459908;3200:8200			CM001518;31986754:31991754			CH933807;501339:506339			CH479479;13072:18072			KB451369;177429:182429			CH475536;8580:13580			CM002910;18444101:18449101			CH480830;1726452:1731452			KI420430;71516:76516			CH940701;145044:150044			CH964244;24020:29020			NC_024512;297670:302670
CH902625.1;4079768:4084768			KB462558;2931812:2936812			CH954177;26498927:26503927			KB459787;9368:14368			CM001517;25764589:25769589			CH933806;13126293:13131293			CH479208;1080282:1085282			KB449254;1260:6260			CM000070;18207431:18212431			CM002913;26830002:26835002			CH480819;2599613:2604613			KI420397;39764:44764			CH940682;24769:29769			CH964278;475913:480913			CP007106;12741:17741
CH902670.1;182655:187655			KB462391;2615:7615			CH954180;13750933:13755933			KB459471;2609:7609			CM001517;28588017:28593017			CH933810;8095004:8100004			CH479209;166850:171850			KB451120;1939:6939			CH379069;10208932:10213932			CM002912;17637213:17642213			CH480891;91303:96303			KI420647;1268463:1273463			CH940810;2431:7431			CH964280;517249:522249			NC_024512;482979:487979
CH902627.1;2245473:2250473			KB462839;107881:112881			CH954270;37522:42522			KB459925;20272:25272			CM001520;16183641:16188641			CH933807;5316297:5321297			CH479193;497134:502134			KB452476;88459:93459			CH379069;6288563:6293563			CM002910;8671821:8676821			CH480821;1877215:1882215			KI421045;107768:112768			CH940654;3064687:3069687			CH964300;10176:15176			NW_007931112;2799:7799
CH904039.1;740:5740			KB462717;36995:41995			CH954177;9529169:9534169			KB459686;1559528:1564528			CM001519;10936350:10941350			CH933806;31876864:31881864			CH479207;1052506:1057506			KB450361;4180:9180			CH475671;19544:24544			CM002914;17932958:17937958			CH480832;545245:550245			KI419530;98512:103512			CH940655;1609678:1614678			CH963920;707194:712194			CP007106;2960810:2965810
CH902667.1;37647:42647			KB462558;99310:104310			CH954264;3127:8127			KB459896;889233:894233			CM001516;2911099:2916099			CH933807;1804686:1809686			CH479192;1335983:1340983			KB452595;25963:30963			CM000071;1134105:1139105			CM002910;889480:894480			CH480818;4948515:4953515			KI420297;230118:235118			CH940648;17260126:17265126			CH964294;814531:819531			NC_024512;659017:664017
CH902803.1;46116:51116			KB462822;4502:9502			CH954179;21157083:21162083			KB459713;4705:9705			CM001520;21846574:21851574			CH933808;17763615:17768615			CH479181;5298824:5303824			KB452079;2913:7913			CH379063;1965425:1970425			CM002914;16793530:16798530			CH480828;1549814:1554814			KI419303;853717:858717			CH940653;2338200:2343200			CH964286;2330787:2335787			NC_024512;262537:267537
CH902645.1;194292:199292			KB461807;7966:12966			CH954182;7547379:7552379			KB459808;1977948:1982948			CM001517;18986039:18991039			CH934037;14405:19405			CH479184;5680981:5685981			KB451192;8225:13225			CH379061;6403466:6408466			CM002910;22072314:22077314			CH480823;2302072:2307072			KI419375;229460:234460			CH940649;16620624:16625624			CH963847;5711468:5716468			CP007082;23715:28715
CH902719.1;21952:26952			KB462725;6027:11027			CH954180;16785554:16790554			KB459407;352577:357577			CM001516;12026497:12031497			CH933807;11480120:11485120			CH479206;982724:987724			KB452387;316808:321808			CH379060;7995716:8000716			CM002910;22376976:22381976			CH480832;1339537:1344537			KI419649;3217375:3222375			CH940657;14169:19169			CH964294;61382:66382			NC_004354;22266491:22271491
CH902636.1;659609:664609			KB462658;5441:10441			CH954311;37211:42211			KB458930;4854:9854			CM001516;300023:305023			CH933810;12486844:12491844			CH479190;1266035:1271035			KB450412;2622:7622			CM000071;3208354:3213354			CM002913;23983923:23988923			CH480816;9208977:9213977			KI421088;4053236:4058236			CH940653;1664020:1669020			CH963847;4636741:4641741			CP007105;9711:14711
CH902620.1;12176281:12181281			KB462317;11426:16426			CH954177;8107736:8112736			KB459921;20097:25097			CM001517;16249371:16254371			CH933817;285454:290454			CH479212;50609:55609			KB451207;28952:33952			CH475713;12516:17516			CM002913;25935176:25940176			CH480820;4050919:4055919			KI419298;10225:15225			CH940649;18285810:18290810			CH963848;1634435:1639435			CP007106;1123055:1128055
CH903670.1;1040:6040			KB462696;940106:945106			CH954233;1343:6343			KB459821;522830:527830			CM001517;659007:664007			CH933824;134120:139120			CH479213;304477:309477			KB451020;83120:88120			CH379070;6678722:6683722			CM002910;20661000:20666000			CH480870;96561:101561			KI419354;265825:270825			CH940673;49574:54574			CH964291;4548996:4553996			NW_007931088;11480:16480
CH902644.1;318420:323420			KB462429;180816:185816			CH954181;7415747:7420747			KB459897;573775:578775			CM001518;1590541:1595541			CH933807;9102054:9107054			CH479182;7184398:7189398			KB452099;5244:10244			CM000070;16816914:16821914			CM002910;13154880:13159880			CH480823;228192:233192			KI420621;72064:77064			CH940972;4662:9662			CH964239;12128340:12133340			CP007106;1072875:1077875
CH902627.1;3046619:3051619			KB462568;23729:28729			CH954183;776092:781092			KB459887;426710:431710			CM001518;26112544:26117544			CH933807;9291988:9296988			CH479188;1253282:1258282			KB451804;168602:173602			CH475546;15717:20717			CM002911;5619163:5624163			CH480825;1585630:1590630			KI419473;106057:111057			CH940651;1448628:1453628			CH962974;8677:13677			NW_007931105;22675:27675
CH902618.1;5291157:5296157			KB462437;121484:126484			CH954183;656417:661417			KB459324;16395:21395			CM001519;4131974:4136974			CH933972;38786:43786			CH479305;38753:43753			KB451033;63120:68120			CH475511;8339:13339			CM002914;19630269:19635269			CH480817;1200463:1205463			KI420156;33244:38244			CH940647;6653026:6658026			CH964062;538797:543797			CP007106;2465988:2470988
CH902632.1;220458:225458			KB462550;6144:11144			CH954183;543825:548825			KB459762;4044:9044			CM001517;15773842:15778842			CH933812;2280146:2285146			CH479190;1016574:1021574			KB451871;52232:57232			CH475539;19013:24013			CM002914;16028596:16033596			CH480815;17030422:17035422			KI420056;804800:809800			CH940668;124411:129411			CH964278;553888:558888			CP007106;12607:17607
CH902621.1;3668705:3673705			KB462592;40260:45260			CH954575;3845:8845			KB459883;55231:60231			CM001520;21902368:21907368			CH933812;3608377:3613377			CH479187;957106:962106			KB452644;44725:49725			CH475773;97:5097			CM002914;16540131:16545131			CH480815;18083896:18088896			KI419649;1104406:1109406			CH940657;3055132:3060132			CH964232;8754700:8759700			NW_007931119;14602:19602
CH902635.1;990352:995352			KB462531;47985:52985			CH954244;11134:16134			KB459701;956085:961085			CM001516;11978828:11983828			CH933808;10836750:10841750			CH479197;180428:185428			KB451408;106639:111639			CH379061;6087130:6092130			CM002910;23355661:23360661			CH480828;1515482:1520482			KI419747;128096:133096			CH940758;37637:42637			CH964276;245929:250929			AE013599;3599993:3604993
CH902637.1;133993:138993			KB462401;472866:477866			CH955021;202:5202			KB459808;1445684:1450684			CM001516;15480735:15485735			CH933807;30605371:30610371			CH479179;6105443:6110443			KB452515;443842:448842			CH379063;7403197:7408197			CM002911;8167161:8172161			CH480823;2126986:2131986			KI420516;138960:143960			CH940655;1248258:1253258			CH964239;861410:866410			NC_024512;1778972:1783972
CH902669.1;203925:208925			KB462892;3516:8516			CH954177;13476864:13481864			KB459791;285451:290451			CM001516;12134091:12139091			CH933807;20544195:20549195			CH479220;562613:567613			KB452618;13370:18370			CH379069;11103772:11108772			CM002914;13739218:13744218			CH480823;2357760:2362760			KI421347;12459:17459			CH940649;17550103:17555103			CH963925;3552420:3557420			AE014296;23808973:23813973
CH902620.1;11578915:11583915			KB462697;101439:106439			CH954232;38422:43422			KB459147;9509:14509			CM001518;11714563:11719563			CH933809;4034547:4039547			CH479180;6621815:6626815			KB451717;4252:9252			CM000070;24614327:24619327			CM002914;12587809:12592809			CH480903;14242:19242			KI419522;9580:14580			CH940652;10006958:10011958			CH964280;48268:53268			AE014298;23338705:23343705
CH903084.1;6754:11754			KB462463;4076846:4081846			CH954249;16790:21790			KB459886;1577332:1582332			CM001518;2665227:2670227			CH933809;9397145:9402145			CH479270;230546:235546			KB452564;19542:24542			CM000070;15280512:15285512			CM002914;13973355:13978355			CH480997;4629:9629			KI419514;258415:263415			CH940677;428389:433389			CH964290;369566:374566			CP007106;2865180:2870180
CH902655.1;84727:89727			KB461874;1288:6288			CH954529;2288:7288			KB459654;11301:16301			CM001517;14127220:14132220			CH934050;7350:12350			CH479191;517431:522431			KB452542;34555:39555			CH379064;1957312:1962312			CM002914;1678627:1683627			CH480815;14669541:14674541			KI421088;3382802:3387802			CH940911;1708:6708			CH964054;5979:10979			NW_007931073;9054:14054
CH902648.1;705766:710766			KB462067;2316:7316			CH954179;2956225:2961225			KB459851;94223:99223			CM001517;992524:997524			CH933863;8896:13896			CH479231;58122:63122			KB451450;2197:7197			CH379061;5824580:5829580			CM002912;19524088:19529088			CH480850;162194:167194			KI419149;18945059:18950059			CH940647;10949907:10954907			CH964282;91999:96999			NC_024512;2947887:2952887
CH902686.1;168794:173794			KB462665;1796:6796			CH954178;17698774:17703774			KB459530;23736:28736			CM001519;3131038:3136038			CH933806;33081525:33086525			CH479353;15606:20606			KB451406;24591:29591			CH379060;6048483:6053483			CM002910;14507568:14512568			CH480815;12260744:12265744			KI419684;103804:108804			CH940664;1202760:1207760			CH963925;649665:654665			AE014297;116520:121520
CH902774.1;36681:41681			KB462838;8947321:8952321			CH954179;19660710:19665710			KB459852;757347:762347			CM001520;1017246:1022246			CH934435;2097:7097			CH479183;1442881:1447881			KB450736;4577:9577			CM000070;6101940:6106940			CM002912;23007322:23012322			CH480889;111826:116826			KI421279;175552:180552			CH940648;12775606:12780606			CH964082;4677:9677			CP007106;514799:519799
CH902630.1;2347913:2352913			KB461968;115846:120846			CH954211;91962:96962			KB459873;230317:235317			CM001520;26746207:26751207			CH934529;267:5267			CH479182;6324563:6329563			KB449277;128761:133761			CM000070;27157406:27162406			CM002914;9341607:9346607			CH480820;21421:26421			KI419309;12052:17052			CH940651;4183618:4188618			CH964216;2153:7153			NC_024512;1109844:1114844
CH902784.1;45277:50277			KB462814;4087867:4092867			CH954181;7221019:7226019			KB459634;290467:295467			CM001517;22810789:22815789			CH933807;7066514:7071514			CH479181;4300392:4305392			KB451877;23196:28196			CH379063;2750153:2755153			CM002914;17831550:17836550			CH480815;13989885:13994885			KI421010;10876:15876			CH940658;327407:332407			CH964183;106906:111906			NC_024512;3036439:3041439
CH902690.1;77978:82978			KB462889;139337:144337			CH954441;189:5189			KB459589;490234:495234			CM001520;19109598:19114598			CH933808;7287766:7292766			CH479185;4627712:4632712			KB452405;36997:41997			CM000070;23010252:23015252			CM002914;11959483:11964483			CH480816;5327937:5332937			KI420516;141524:146524			CH940647;19702285:19707285			CH963847;160261:165261			NC_024512;3548088:3553088
CH903142.1;2574:7574			KB462388;14106:19106			CH954203;83670:88670			KB459382;293934:298934			CM001517;25177740:25182740			CH934037;6847:11847			CH479184;2328420:2333420			KB451320;92164:97164			CH475527;5971:10971			CM002911;6165872:6170872			CH480815;1953546:1958546			KI419943;9792:14792			CH940653;7322781:7327781			CH964295;2443493:2448493			CP007106;1658320:1663320
CH902765.1;31590:36590			KB461774;4992:9992			CH954180;15872379:15877379			KB459081;4104:9104			CM001519;250765:255765			CH933818;554816:559816			CH479207;82211:87211			KB450898;26306:31306			CM000070;12467239:12472239			CM002914;6899582:6904582			CH480826;613554:618554			KI421088;1185277:1190277			CH940663;455778:460778			CH963857;397671:402671			DS483707;10456:15456
CH902626.1;4465072:4470072			KB462628;30928:35928			CH954194;262:5262			KB459571;140089:145089			CM001519;15432495:15437495			CH933810;5460607:5465607			CH479202;13164:18164			KB451333;9732:14732			CH379063;2579140:2584140			CM002910;20904013:20909013			CH480824;2561292:2566292			KI419235;2145060:2150060			CH940653;7373378:7378378			CH964239;30828:35828			NW_007931114;14641:19641
CH902621.1;616963:621963			KB461921;8048:13048			CH954187;117124:122124			KB459959;851631:856631			CM001517;3258746:3263746			CH933812;2146215:2151215			CH479297;40853:45853			KB452396;1218850:1223850			CH379061;1286524:1291524			CM002914;2910230:2915230			CH480828;1435456:1440456			KI420408;18426:23426			CH940649;666847:671847			CH963894;1260474:1265474			NC_024512;131149:136149
CH902621.1;2110331:2115331			KB462822;39038:44038			CH954189;34897:39897			KB459249;11112:16112			CM001517;22684131:22689131			CH933810;5190918:5195918			CH479191;179844:184844			KB451962;16195:21195			CH379061;160064:165064			CM002910;6662483:6667483			CH480823;980872:985872			KI419235;194386:199386			CH940652;3740403:3745403			CH964294;4053270:4058270			NC_024512;323752:328752
CH902643.1;941670:946670			KB462683;4403:9403			CH954473;3597:8597			KB459657;2413343:2418343			CM001520;15615888:15620888			CH933817;368512:373512			CH479181;4662629:4667629			KB452448;17772:22772			CH379070;74841:79841			CM002913;26925764:26930764			CH480822;2936050:2941050			KI419149;16668759:16673759			CH940649;3809842:3814842			CH964163;160309:165309			NC_024512;2090451:2095451
CH902625.1;1993907:1998907			KB462410;19143:24143			CH954184;383514:388514			KB459534;14394:19394			CM001516;9400786:9405786			CH933814;615032:620032			CH479238;219309:224309			KB452025;42747:47747			CH475846;1505:6505			CM002912;18867634:18872634			CH480819;1922049:1927049			KI419527;192602:197602			CH940655;2123374:2128374			CH963857;12021454:12026454			CP007106;103828:108828
CH902621.1;6476508:6481508			KB462843;84189:89189			CH954496;2099:7099			KB459278;4527:9527			CM001520;25878686:25883686			CH933806;1073824:1078824			CH479179;4088270:4093270			KB449648;6981:11981			CM000070;18319224:18324224			CM002910;22293680:22298680			CH480832;162365:167365			KI420032;235794:240794			CH940653;4247178:4252178			CH964272;11426108:11431108			CP007076;59937:64937
CH902629.1;135135:140135			KB461833;5543:10543			CH954177;4357157:4362157			KB459689;590582:595582			CM001520;13297491:13302491			CH933807;3085633:3090633			CH479240;57576:62576			KB452416;103437:108437			CH475756;1431:6431			CM002914;21147:26147			CH480889;55029:60029			KI419899;26025:31025			CH940647;2608934:2613934			CH964217;1220:6220			NC_024512;890313:895313
CH902622.1;3602167:3607167			KB462590;1575174:1580174			CH954229;76794:81794			KB459867;523893:528893			CM001519;15097677:15102677			CH933812;1988600:1993600			CH479267;166095:171095			KB449718;5114:10114			CM000070;26581755:26586755			CM002911;1458216:1463216			CH480878;82192:87192			KI420775;86346:91346			CH940652;2171934:2176934			CH964289;992694:997694			CP007077;31739:36739
CH902624.1;355769:360769			KB462711;63925:68925			CH954215;6690:11690			KB459691;3297172:3302172			CM001517;1132177:1137177			CH934055;1738:6738			CH479192;1729404:1734404			KB448844;20015:25015			CH475491;56829:61829			CM002914;1313970:1318970			CH480821;3916494:3921494			KI420647;3293849:3298849			CH940663;1470364:1475364			CH964285;233807:238807			NC_024512;1014614:1019614
CH902625.1;91796:96796			KB462378;99986:104986			CH954182;2721304:2726304			KB459384;14769:19769			CM001520;8333144:8338144			CH933820;342876:347876			CH479202;1376562:1381562			KB449797;140101:145101			CM000071;15212861:15217861			CM002914;5373393:5378393			CH480829;1878835:1883835			KI420427;9843:14843			CH940655;1800047:1805047			CH963847;1881942:1886942			NT_037436;24613155:24618155
CH903078.1;3631:8631			KB462463;1439622:1444622			CH954177;25249063:25254063			KB459497;518029:523029			CM001518;26055983:26060983			CH933806;22898502:22903502			CH479208;482265:487265			KB452492;304190:309190			CH475574;19295:24295			CM002916;371009:376009			CH480815;1791415:1796415			KI421004;251001:256001			CH940651;9590134:9595134			CH963894;297061:302061			NT_033777;3017864:3022864
CH902622.1;3553471:3558471			KB462814;3908267:3913267			CH954378;2481:7481			KB459884;278464:283464			CM001517;15532811:15537811			CH933807;3364269:3369269			CH479184;6480375:6485375			KB451693;5115:10115			CH672924;697:5697			CM002913;1179207:1184207			CH480816;2539335:2544335			KI420845;88381:93381			CH940651;11790508:11795508			CH962198;4631:9631			NC_024512;3049141:3054141
CH903395.1;737:5737			KB462089;756:5756			CH954182;1582725:1587725			KB459017;12811:17811			CM001517;13916313:13921313			CH933807;1806915:1811915			CH479632;5095:10095			KB448617;16446:21446			CH379069;7406117:7411117			CM002911;4032490:4037490			CH480909;81461:86461			KI419233;7564:12564			CH940681;67665:72665			CH963966;58239:63239			NC_024512;2981763:2986763
CH902643.1;682812:687812			KB462822;140612:145612			CH954255;10257:15257			KB458899;11113:16113			CM001518;2618866:2623866			CH933878;3966:8966			CH479188;2166871:2171871			KB452406;101367:106367			CH475496;18147:23147			CM002912;7033274:7038274			CH480825;1384018:1389018			KI419825;101148:106148			CH940653;6665401:6670401			CH964280;61595:66595			NW_007931086;36403:41403
CH902872.1;4655:9655			KB462108;34231:39231			CH954271;37387:42387			KB459873;268660:273660			CM001518;7504916:7509916			CH933814;3099676:3104676			CH479217;117715:122715			KB450361;32127:37127			CH379070;6200869:6205869			CM002914;6323937:6328937			CH480815;15325092:15330092			KI419149;16858889:16863889			CH940650;11158972:11163972			CH963952;13624:18624			AE014298;22266016:22271016
CH902722.1;3188:8188			KB462018;12821:17821			CH954179;203616:208616			KB459847;15712:20712			CM001520;14482259:14487259			CH933812;3054262:3059262			CH479275;23027:28027			KB449469;19428:24428			CH379063;8502442:8507442			CM002910;19445214:19450214			CH480818;3653248:3658248			KI419957;47258:52258			CH940653;4732307:4737307			CH964278;1305163:1310163			NW_001844996;10371:15371
CH902626.1;3465055:3470055			KB462367;1639:6639			CH954178;16668979:16673979			KB459574;6599:11599			CM001517;28284700:28289700			CH933810;2873718:2878718			CH479188;3045474:3050474			KB451777;4682:9682			CH476078;10243:15243			CM002914;2474390:2479390			CH481012;32176:37176			KI421398;215759:220759			CH940651;5974217:5979217			CH964278;2040020:2045020			NC_024512;3543529:3548529
CH902653.1;582158:587158			KB462368;10501:15501			CH954275;39148:44148			KB459777;712904:717904			CM001519;18252284:18257284			CH933812;2738529:2743529			CH479237;64630:69630			KB450260;2719:7719			CH379070;10222:15222			CM002912;21256230:21261230			CH480888;76907:81907			KI420362;4341939:4346939			CH940664;709936:714936			CH964213;12592:17592			CP007106;1884200:1889200
CH902619.1;7313335:7318335			KB462718;2102938:2107938			CH954257;6353:11353			KB459092;28075:33075			CM001520;952807:957807			CH934008;34597:39597			CH479185;4155401:4160401			KB451416;6729:11729			CH475532;9339:14339			CM002911;11128167:11133167			CH480823;1704711:1709711			KI419235;1978310:1983310			CH940653;3349436:3354436			CH963920;6573400:6578400			CP009135;113:5113
CH902626.1;2931791:2936791			KB462843;3285:8285			CH954256;991:5991			KB459636;5744:10744			CM001518;11892895:11897895			CH933814;3062265:3067265			CH479200;912890:917890			KB449247;5914:10914			CH379069;6259367:6264367			CM002911;9475561:9480561			CH480832;782571:787571			KI421213;22131:27131			CH940652;2161010:2166010			CH963919;10035:15035			NT_033777;2069069:2074069
CH902637.1;767040:772040			KB462840;29293:34293			CH954694;42:5042			KB459681;414470:419470			CM001521;925482:930482			CH933809;7453319:7458319			CH479184;5769136:5774136			KB451472;17157:22157			CH475413;10246:15246			CM002912;16730620:16735620			CH480829;736997:741997			KI419151;32525:37525			CH940655;1145117:1150117			CH963920;8371145:8376145			NT_033777;2522696:2527696
CH902664.1;376140:381140			KB462651;3217:8217			CH954179;10429499:10434499			KB459949;159423:164423			CM001520;1046758:1051758			CH934158;2657:7657			CH479180;2799687:2804687			KB448802;1877:6877			CM000070;30160335:30165335			CM002910;21333930:21338930			CH480824;333492:338492			KI420486;366458:371458			CH940668;332909:337909			CH964282;925001:930001			CP007106;2058557:2063557
CH902739.1;11027:16027			KB462485;230:5230			CH954180;17006131:17011131			KB459745;1975:6975			CM001520;4249691:4254691			CH933817;452266:457266			CH479179;5630931:5635931			KB449685;6423:11423			CH379063;2301873:2306873			CM002912;6532715:6537715			CH480823;1358218:1363218			KI419442;165573:170573			CH940653;7367287:7372287			CH963857;5218921:5223921			CP007076;32721:37721
CH903405.1;4949:9949			KB462721;9808:14808			CH954177;23784350:23789350			KB459619;563435:568435			CM001517;1777533:1782533			CH933812;2990957:2995957			CH479196;1442285:1447285			KB452471;16128:21128			CH379063;1310590:1315590			CM002910;20703329:20708329			CH480840;631817:636817			KI419810;201977:206977			CH940647;1859869:1864869			CH963738;343061:348061			NC_024512;1998515:2003515
CH903347.1;3072:8072			KB462110;42794:47794			CH954494;191:5191			KB458947;29749:34749			CM001516;4914186:4919186			CH933808;2408999:2413999			CH479180;6497212:6502212			KB451580;15521:20521			CH674102;1024:6024			CM002911;18841233:18846233			CH480816;8067476:8072476			KI419458;54368:59368			CH940658;1428859:1433859			CH964272;8158885:8163885			CP007106;1280071:1285071
CH902679.1;11820:16820			KB461927;8332:13332			CH954663;176:5176			KB459445;7495:12495			CM001517;9498258:9503258			CH933872;79225:84225			CH479183;764045:769045			KB451415;6234:11234			CH379064;6874061:6879061			CM002914;16487026:16492026			CH480830;1779323:1784323			KI419842;154396:159396			CH940650;9636704:9641704			CH960057;3221:8221			NW_007931119;28653:33653
CH902654.1;158980:163980			KB462709;2302:7302			CH954180;17829497:17834497			KB459690;398423:403423			CM001516;12071033:12076033			CH933812;202607:207607			CH479179;467363:472363			KB452643;10397:15397			CM000070;28569115:28574115			CM002911;7525341:7530341			CH480830;1117945:1122945			KI419720;7290:12290			CH940653;5286134:5291134			CH963306;11570:16570			AE014296;25588132:25593132
CH903390.1;4124:9124			KB462431;17771:22771			CH954180;18500641:18505641			KB459232;52613:57613			CM001517;19537315:19542315			CH933810;3078716:3083716			CH479203;393563:398563			KB450027;5975:10975			CH379060;6616258:6621258			CM002911;2189848:2194848			CH480817;4138045:4143045			KI421130;216690:221690			CH940661;402219:407219			CH963850;810829:815829			CP007105;9170:14170
CH902678.1;2735:7735			KB462463;4102459:4107459			CH954178;11903849:11908849			KB459687;1109435:1114435			CM001516;2799737:2804737			CH933807;2672695:2677695			CH479205;539623:544623			KB450485;3645:8645			CH379065;721308:726308			CM002912;17560902:17565902			CH480816;5039437:5044437			KI420647;425049:430049			CH940651;2756988:2761988			CH963925;724249:729249			NC_024512;1338870:1343870
CH902627.1;79994:84994			KB462838;5738429:5743429			CH954506;336:5336			KB459888;208498:213498			CM001519;3435950:3440950			CH933810;6897750:6902750			CH479256;164131:169131			KB449490;8255:13255			CH379070;4889161:4894161			CM002912;23639439:23644439			CH480852;112941:117941			KI419670;67976:72976			CH940666;1566385:1571385			CH964280;351003:356003			NC_024512;615296:620296
CH902618.1;19790834:19795834			KB461796;1553:6553			CH954306;1850:6850			KB459905;14537:19537			CM001520;21706821:21711821			CH933810;1110205:1115205			CH479183;3994452:3999452			KB449903;7315:12315			CH379061;5640324:5645324			CM002911;7659880:7664880			CH480815;240322:245322			KI419542;30667:35667			CH940650;15930345:15935345			CH964163;223874:228874			CP007106;2862943:2867943
CH903190.1;5161:10161			KB462661;18339:23339			CH954198;94016:99016			KB459753;50427:55427			CM001520;26649920:26654920			CH933809;24470769:24475769			CH479201;693091:698091			KB452495;63488:68488			CH475727;277:5277			CM002914;15083035:15088035			CH480839;711828:716828			KI421380;1779:6779			CH940648;6385658:6390658			CH964289;3948220:3953220			NC_024512;3255666:3260666
CH902637.1;51558:56558			KB462721;1230:6230			CH954381;4040:9040			KB459913;21732:26732			CM001520;2316353:2321353			CH933809;2903197:2908197			CH479180;6475235:6480235			KB451977;9966:14966			CH475414;8359:13359			CM002911;543276:548276			CH480815;15428844:15433844			KI419571;108954:113954			CH940654;3918147:3923147			CH964232;7530401:7535401			CP007106;1023229:1028229
CH902646.1;379064:384064			KB462590;3557383:3562383			CH954194;77172:82172			KB459720;632708:637708			CM001517;21003436:21008436			CH933806;328024:333024			CH479218;361198:366198			KB450179;10007:15007			CH379058;2861494:2866494			CM002914;17116287:17121287			CH480960;39164:44164			KI419491;1459:6459			CH940657;1495969:1500969			CH964259;262459:267459			AE014296;24613334:24618334
CH902627.1;2203153:2208153			KB462316;6799:11799			CH954268;813:5813			KB459684;1107607:1112607			CM001520;16933392:16938392			CH933815;1350918:1355918			CH479190;399678:404678			KB449616;2106:7106			CH379069;12763929:12768929			CM002914;16871608:16876608			CH480817;7530657:7535657			KI419684;305762:310762			CH940648;12346507:12351507			CH964265;1064197:1069197			NC_024512;3047586:3052586
CH902649.1;139458:144458			KB462832;657874:662874			CH954179;22072958:22077958			KB459684;65885:70885			CM001517;25909627:25914627			CH933813;2786429:2791429			CH479208;913891:918891			KB451664;176948:181948			CH379058;2808984:2813984			CM002914;18922619:18927619			CH480833;91147:96147			KI420358;32491:37491			CH940650;18356788:18361788			CH963913;3252388:3257388			NC_024512;2871632:2876632
CH902650.1;136614:141614			KB462717;45421:50421			CH954204;119014:124014			KB459701;331218:336218			CM001520;11920120:11925120			CH933817;1196366:1201366			CH479452;15516:20516			KB448643;4217:9217			CH475590;293:5293			CM002914;2183275:2188275			CH480835;156538:161538			KI419149;5878046:5883046			CH940663;926247:931247			CH964239;9213470:9218470			AE014298;23043837:23048837
CH902619.1;2191980:2196980			KB462351;5140:10140			CH954180;15167342:15172342			KB459895;70189:75189			CM001520;22001588:22006588			CH933879;67778:72778			CH479195;1339754:1344754			KB452129;35308:40308			CH379069;2851869:2856869			CM002910;9793282:9798282			CH480850;147904:152904			KI420362;4680510:4685510			CH940650;17049511:17054511			CH963852;1972374:1977374			AE014297;37110:42110
CH902631.1;2644328:2649328			KB462636;12276:17276			CH954180;4882988:4887988			KB459756;21435:26435			CM001520;6255690:6260690			CH933873;35319:40319			CH479179;1808940:1813940			KB452488;8879:13879			CH475825;724:5724			CM002912;2644554:2649554			CH480821;1083214:1088214			KI419231;16674:21674			CH940655;2381224:2386224			CH963850;64532:69532			NC_024512;99727:104727
CH902625.1;3843872:3848872			KB462607;14784:19784			CH954214;79128:84128			KB459404;7000:12000			CM001516;11046416:11051416			CH933812;284691:289691			CH479180;3108036:3113036			KB448307;12683:17683			CM000071;7982220:7987220			CM002914;8994669:8999669			CH480815;12583760:12588760			KI419773;9339:14339			CH940649;14471650:14476650			CH964239;3352787:3357787			NC_024512;1450320:1455320
CH902629.1;2282676:2287676			KB462833;2152299:2157299			CH954177;24899586:24904586			KB458720;43283:48283			CM001521;84989:89989			CH933812;3353167:3358167			CH479179;10358855:10363855			KB450979;10622:15622			CH379063;4649541:4654541			CM002910;20563544:20568544			CH480874;82500:87500			KI419876;46263:51263			CH940651;2315283:2320283			CH964239;12046971:12051971			CP007106;2425482:2430482
CH902718.1;45407:50407			KB462341;63260:68260			CH954220;37377:42377			KB459515;579655:584655			CM001517;18153455:18158455			CH933815;2683835:2688835			CH479217;252616:257616			KB452526;79011:84011			CH476087;19970:24970			CM002911;1971782:1976782			CH480830;196489:201489			KI421088;291059:296059			CH940653;1917485:1922485			CH963871;19470:24470			NT_033777;2458533:2463533
CH902638.1;1319278:1324278			KB462459;7067:12067			CH954188;63475:68475			KB459884;219092:224092			CM001518;19913232:19918232			CH933812;1105742:1110742			CH479180;4859749:4864749			KB448471;7601:12601			CM000070;1737082:1742082			CM002911;87379:92379			CH480818;2843979:2848979			KI419661;244121:249121			CH940661;2307793:2312793			CH964289;4709489:4714489			CP007106;2239986:2244986
CH902640.1;463339:468339			KB462887;20710:25710			CH954180;5358418:5363418			KB459654;61046:66046			CM001517;4640568:4645568			CH934124;3452:8452			CH479243;279212:284212			KB450373;22004:27004			CH475733;7815:12815			CM002914;12200058:12205058			CH480822;3720166:3725166			KI420362;3063942:3068942			CH940652;3292731:3297731			CH964289;3733756:3738756			CP007106;208649:213649
CH902667.1;8879:13879			KB462463;1417351:1422351			CH954306;1707:6707			KB459348;16267:21267			CM001518;2741736:2746736			CH933810;632660:637660			CH479201;1619527:1624527			KB450080;3236:8236			CH379070;8233372:8238372			CM002914;15032025:15037025			CH480817;40779:45779			KI421012;51649:56649			CH940648;1012043:1017043			CH964257;134898:139898			NC_024512;2429658:2434658
CH902679.1;93953:98953			KB462823;12944:17944			CH954180;3344313:3349313			KB459888;777492:782492			CM001517;2650631:2655631			CH933814;46952:51952			CH479208;794669:799669			KB452539;23096:28096			CM000070;28659694:28664694			CM002913;4678813:4683813			CH480927;6883:11883			KI420545;250627:255627			CH940677;306725:311725			CH963877;89:5089			NC_024512;2018451:2023451
CH902631.1;651136:656136			KB462539;19671:24671			CH954183;1503216:1508216			KB459600;161699:166699			CM001520;723714:728714			CH933810;3926823:3931823			CH479195;251616:256616			KB449301;4262:9262			CH475654;4768:9768			CM002910;23250376:23255376			CH480818;1661412:1666412			KI421183;19651:24651			CH940682;71194:76194			CH964287;117582:122582			CP007106;2356405:2361405
CH902691.1;49140:54140			KB462141;7830:12830			CH954182;10307756:10312756			KB459314;21199:26199			CM001520;11475098:11480098			CH933810;3717500:3722500			CH479479;13008:18008			KB451780;48988:53988			CH475949;3635:8635			CM002914;7410745:7415745			CH480819;3657361:3662361			KI419199;24201:29201			CH940650;7374994:7379994			CH964291;3544403:3549403			NC_024512;473969:478969
CH902633.1;94975:99975			KB462000;731408:736408			CH954207;96092:101092			KB459031;9395:14395			CM001519;847289:852289			CH933811;167826:172826			CH479192;2218184:2223184			KB449028;6091:11091			CH379060;2421468:2426468			CM002916;130339:135339			CH480839;743114:748114			KI420570;120587:125587			CH940647;12332294:12337294			CH961535;222:5222			NC_024512;99155:104155
CH902626.1;754633:759633			KB462792;382746:387746			CH954182;597683:602683			KB459866;303806:308806			CM001519;16022710:16027710			CH933808;17765064:17770064			CH479201;933940:938940			KB450839;22861:27861			CM000071;19346201:19351201			CM002911;1286558:1291558			CH480820;169222:174222			KI421181;290874:295874			CH940655;984100:989100			CH963948;33484:38484			AE014297;2506380:2511380
CH902633.1;139403:144403			KB461856;11308:16308			CH954180;2153131:2158131			KB459571;102394:107394			CM001519;1815173:1820173			CH933837;79744:84744			CH479183;1788699:1793699			KB452364;5946:10946			CH475733;238:5238			CM002914;17853687:17858687			CH481358;3773:8773			KI420922;3369278:3374278			CH940670;258978:263978			CH964265;837946:842946			AE014297;144581:149581
CH902691.1;65823:70823			KB462842;575380:580380			CH954180;7731078:7736078			KB459417;19605:24605			CM001520;26760237:26765237			CH933808;12245593:12250593			CH479229;45946:50946			KB448782;6479:11479			CH379065;41899:46899			CM002914;12282963:12287963			CH480949;19617:24617			KI420174;72189:77189			CH940673;633181:638181			CH964295;736392:741392			AE013599;363022:368022
CH902867.1;3527:8527			KB462838;9441421:9446421			CH954253;40760:45760			KB459336;16546:21546			CM001520;10319240:10324240			CH933824;150620:155620			CH479226;96864:101864			KB451357;18333:23333			CH379069;835222:840222			CM002916;409413:414413			CH480917;54438:59438			KI419685;57652:62652			CH940649;14240318:14245318			CH964291;1711740:1716740			NC_024512;3012757:3017757
CH902898.1;3840:8840			KB462624;52117:57117			CH954697;14:5014			KB459676;397756:402756			CM001517;13467361:13472361			CH933807;31570399:31575399			CH479200;394047:399047			KB452118;24192:29192			CH475968;11236:16236			CM002914;19309608:19314608			CH480817;7065345:7070345			KI421294;2288:7288			CH940691;142057:147057			CH964081;398:5398			DS483767;52:5052
CH902717.1;35319:40319			KB462832;1065186:1070186			CH954198;38386:43386			KB459617;13126:18126			CM001517;11018211:11023211			CH933810;477761:482761			CH479282;65925:70925			KB452181;3537:8537			CH379070;1582063:1587063			CM002911;1968597:1973597			CH480851;106940:111940			KI419810;207124:212124			CH940668;742944:747944			CH964295;2640632:2645632			CP007106;273561:278561
CH902623.1;3128854:3133854			KB462740;4045:9045			CH954179;20014735:20019735			KB459644;8726:13726			CM001519;3938650:3943650			CH933807;18109989:18114989			CH479217;633869:638869			KB452158;30277:35277			CH379058;3805536:3810536			CM002913;14013552:14018552			CH480893;68041:73041			KI419963;112439:117439			CH940648;12193259:12198259			CH964218;784275:789275			NC_024512;998982:1003982
CH902676.1;83705:88705			KB462878;49405:54405			CH954204;114565:119565			KB459751;679714:684714			CM001517;27577121:27582121			CH933807;1834897:1839897			CH479208;387652:392652			KB450925;16693:21693			CH476118;668:5668			CM002910;17158957:17163957			CH480831;1187071:1192071			KI419751;414839:419839			CH940651;3062131:3067131			CH964272;11947347:11952347			NC_024512;3012752:3017752
CH902625.1;3086432:3091432			KB462287;2019884:2024884			CH954178;19600307:19605307			KB459683;50478:55478			CM001517;19063831:19068831			CH933806;3105920:3110920			CH479206;354802:359802			KB449424;12380:17380			CM000070;18152315:18157315			CM002911;1208646:1213646			CH480819;1460119:1465119			KI419396;51285:56285			CH940649;15030863:15035863			CH964095;2539065:2544065			NW_007931092;28237:33237
CH902821.1;38590:43590			KB462788;24324:29324			CH954180;1496888:1501888			KB458878;930:5930			CM001520;22355675:22360675			CH933811;2906461:2911461			CH479444;14627:19627			KB452576;37653:42653			CM000070;7073899:7078899			CM002914;5455194:5460194			CH480819;1439792:1444792			KI419149;7202794:7207794			CH940651;6086929:6091929			CH964168;1527718:1532718			NC_024512;234720:239720
CH902628.1;965454:970454			KB462463;1078903:1083903			CH954806;474:5474			KB459676;2213635:2218635			CM001516;994781:999781			CH933810;5268807:5273807			CH479240;4019:9019			KB451878;108471:113471			CH379061;2197579:2202579			CM002911;8563406:8568406			CH480931;9873:14873			KI420984;41882:46882			CH940702;121393:126393			CH963857;8036084:8041084			CP007111;2825:7825
CH902728.1;15728:20728			KB462843;126465:131465			CH954183;1164427:1169427			KB459751;1313024:1318024			CM001520;16461560:16466560			CH933812;256361:261361			CH479180;6695576:6700576			KB450601;24112:29112			CH379070;1487032:1492032			CM002910;21495664:21500664			CH480816;3414962:3419962			KI419636;9554:14554			CH940699;151331:156331			CH964230;54243:59243			NC_024512;318259:323259
CH902907.1;1413:6413			KB462369;87377:92377			CH954388;6594:11594			KB458739;2222:7222			CM001519;11353555:11358555			CH933813;227532:232532			CH479201;817389:822389			KB449834;33145:38145			CM000070;22879364:22884364			CM002912;21010365:21015365			CH480816;1802493:1807493			KI419537;14936:19936			CH940672;463567:468567			CH964217;493904:498904			NC_024512;1110950:1115950
CH902719.1;61196:66196			KB462494;4776:9776			CH954178;4382471:4387471			KB459690;395402:400402			CM001519;19155181:19160181			CH933812;1260869:1265869			CH479180;3268588:3273588			KB450850;1048:6048			CH475608;4289:9289			CM002910;20675660:20680660			CH480818;2703965:2708965			KI419163;31847:36847			CH940651;10171542:10176542			CH964257;79530:84530			CP007106;2907935:2912935
CH902619.1;7107619:7112619			KB462159;3329:8329			CH954180;15322146:15327146			KB459777;1415565:1420565			CM001518;25822414:25827414			CH933848;11926:16926			CH479212;273473:278473			KB450944;3289:8289			CM000070;858502:863502			CM002914;9369172:9374172			CH480928;11052:16052			KI419618;1382:6382			CH940655;3989384:3994384			CH963857;12214644:12219644			CP007106;2308630:2313630
CH902627.1;323734:328734			KB462287;1898896:1903896			CH954177;24138041:24143041			KB459506;425800:430800			CM001519;9657689:9662689			CH934527;1014:6014			CH479201;1532727:1537727			KB450336;14852:19852			CH379069;3593888:3598888			CM002912;23694637:23699637			CH480829;1008528:1013528			KI420069;34651:39651			CH940647;3455444:3460444			CH964239;5127853:5132853			NC_024512;585947:590947
CH902626.1;1535553:1540553			KB462882;12655:17655			CH954177;25298418:25303418			KB459802;2563:7563			CM001520;11705639:11710639			CH933810;5762345:5767345			CH479244;311599:316599			KB452223;16061:21061			CH379064;8567672:8572672			CM002911;1423753:1428753			CH480828;1587893:1592893			KI419934;69411:74411			CH940648;10391435:10396435			CH963846;1007557:1012557			NC_024512;3571618:3576618
CH903062.1;5460:10460			KB461844;4692:9692			CH954178;1069257:1074257			KB459884;206624:211624			CM001519;10709909:10714909			CH933817;884977:889977			CH479224;448130:453130			KB452396;1097610:1102610			CH379069;10298246:10303246			CM002913;5071355:5076355			CH480815;7215401:7220401			KI420362;3917360:3922360			CH940650;16451448:16456448			CH962358;829:5829			NW_007931098;8160:13160
CH903069.1;7367:12367			KB462835;25854:30854			CH954553;2827:7827			KB459350;69388:74388			CM001518;13438803:13443803			CH933810;6868634:6873634			CH479185;1565509:1570509			KB449912;5634:10634			CH475426;14603:19603			CM002911;3992181:3997181			CH480844;503370:508370			KI419649;3989291:3994291			CH940650;10107973:10112973			CH964095;3025671:3030671			NC_024512;666539:671539
CH902630.1;3241344:3246344			KB462579;57113:62113			CH954621;1698:6698			KB459880;44113:49113			CM001517;10282654:10287654			CH933809;6856736:6861736			CH479202;277242:282242			KB449374;1979:6979			CM000070;24626879:24631879			CM002912;22468002:22473002			CH480839;202422:207422			KI421009;85155:90155			CH940651;9579591:9584591			CH964278;1151675:1156675			NW_007931092;28299:33299
CH902622.1;5116243:5121243			KB462792;202531:207531			CH954385;9855:14855			KB459388;13784:18784			CM001519;12526179:12531179			CH933811;1757407:1762407			CH479421;17199:22199			KB450585;4911:9911			CH379059;1076552:1081552			CM002910;21274142:21279142			CH480819;3077020:3082020			KI421017;151938:156938			CH940659;1703744:1708744			CH963852;2396601:2401601			CP007106;3026808:3031808
CH902625.1;380902:385902			KB462599;182572:187572			CH954440;6869:11869			KB459518;161245:166245			CM001516;19495612:19500612			CH934045;468:5468			CH479179;8674491:8679491			KB452280;1565:6565			CH673370;3091:8091			CM002914;7683829:7688829			CH480816;3443899:3448899			KI420862;37825:42825			CH940693;67743:72743			CH964295;1242131:1247131			CP007106;2982504:2987504
CH902665.1;366370:371370			KB462155;5379:10379			CH954180;12771313:12776313			KB459681;168781:173781			CM001517;4889682:4894682			CH933806;24470944:24475944			CH479179;719476:724476			KB451371;166:5166			CM000070;21456873:21461873			CM002912;24009051:24014051			CH480819;1619462:1624462			KI419564;205769:210769			CH940676;463182:468182			CH964278;647715:652715			NC_004354;23327690:23332690
CH902619.1;209078:214078			KB462846;8418:13418			CH954177;24521874:24526874			KB459052;7221:12221			CM001517;5811448:5816448			CH933810;8751957:8756957			CH479594;7018:12018			KB452434;248423:253423			CH379060;4517871:4522871			CM002913;14901521:14906521			CH481103;3307:8307			KI421130;35967:40967			CH940684;83472:88472			CH963847;10992658:10997658			CP007106;3454162:3459162
CH902621.1;5893986:5898986			KB462421;8239:13239			CH954294;39099:44099			KB459832;1303831:1308831			CM001519;3033766:3038766			CH933808;19641833:19646833			CH479188;72211:77211			KB452417;348864:353864			CH475508;18477:23477			CM002911;1840840:1845840			CH481224;4620:9620			KI419649;627565:632565			CH940653;488442:493442			CH964154;2817817:2822817			NW_007931086;32517:37517
CH902626.1;4274714:4279714			KB461917;3180:8180			CH954179;128610:133610			KB459751;564129:569129			CM001518;25615134:25620134			CH933806;9406022:9411022			CH479186;445009:450009			KB451737;237978:242978			CH379070;1442758:1447758			CM002914;10600611:10605611			CH480831;450230:455230			KI420684;449546:454546			CH940733;35519:40519			CH961290;2106:7106			NC_024512;2863295:2868295
CH902621.1;2766937:2771937			KB462335;31946:36946			CH954177;3795641:3800641			KB459956;13951:18951			CM001520;1386209:1391209			CH933912;2994:7994			CH479209;562902:567902			KB451106;13367:18367			CH475937;4969:9969			CM002911;2408991:2413991			CH480878;141811:146811			KI420922;297275:302275			CH940647;4552078:4557078			CH963857;6148198:6153198			CP007106;2841002:2846002
CH902664.1;398489:403489			KB462614;1482161:1487161			CH954268;36999:41999			KB459527;726515:731515			CM001517;7212109:7217109			CH933807;18920042:18925042			CH479277;39846:44846			KB452305;79290:84290			CH379059;399898:404898			CM002916;1001080:1006080			CH480847;153548:158548			KI419649;9953374:9958374			CH940650;10376948:10381948			CH964163;163024:168024			AE014297;2530474:2535474
CH902627.1;2487758:2492758			KB462160;699:5699			CH954591;2441:7441			KB459702;4957:9957			CM001517;529644:534644			CH933811;4114174:4119174			CH479188;3208949:3213949			KB452652;5668:10668			CH379063;4898463:4903463			CM002910;14034455:14039455			CH480816;488941:493941			KI420037;44260:49260			CH940663;1792615:1797615			CH964074;14901:19901			CP007106;1022959:1027959
CH902625.1;3555400:3560400			KB462324;1245:6245			CH954435;2393:7393			KB459367;5570:10570			CM001517;12406798:12411798			CH933814;224473:229473			CH479187;1917722:1922722			KB451531;17333:22333			CM000070;28644768:28649768			CM002913;7490689:7495689			CH480919;60034:65034			KI420649;65783:70783			CH940666;1632099:1637099			CH963847;291400:296400			NC_024512;261162:266162
CH903040.1;5896:10896			KB462127;35382:40382			CH954185;141520:146520			KB459872;1708613:1713613			CM001516;21133314:21138314			CH933808;17184901:17189901			CH479181;3151366:3156366			KB451802;16463:21463			CH379064;12075540:12080540			CM002912;23818517:23823517			CH480826;499819:504819			KI420211;186595:191595			CH940665;480174:485174			CH964276;411506:416506			NT_033777;2502637:2507637
CH902729.1;79314:84314			KB462329;485:5485			CH954180;4941079:4946079			KB459878;1056:6056			CM001517;12563649:12568649			CH933808;25994835:25999835			CH479213;558567:563567			KB449483;3157:8157			CH379060;7421802:7426802			CM002910;5540214:5545214			CH480836;328454:333454			KI419149;13112748:13117748			CH940788;434:5434			CH964286;1392615:1397615			AE014135;877139:882139
CH902690.1;52563:57563			KB461767;6295:11295			CH954543;1044:6044			KB459933;305505:310505			CM001518;27216440:27221440			CH933806;19130167:19135167			CH479192;406925:411925			KB452329;282223:287223			CH379070;7464896:7469896			CM002910;23039918:23044918			CH480835;654575:659575			KI419317;393884:398884			CH940653;6487667:6492667			CH964287;143568:148568			NC_024512;1995937:2000937
CH902622.1;4945892:4950892			KB462717;31406:36406			CH954314;6706:11706			KB459816;526591:531591			CM001516;17999657:18004657			CH934241;3368:8368			CH479227;243:5243			KB452394;7187:12187			CH379061;966313:971313			CM002914;19782870:19787870			CH480883;125420:130420			KI420922;383769:388769			CH940653;4502227:4507227			CH959608;6659:11659			CP009140;3:5003
CH902659.1;236439:241439			KB462128;4488:9488			CH954177;3748640:3753640			KB459883;16460:21460			CM001516;1551906:1556906			CH933806;32607930:32612930			CH479441;16772:21772			KB449853;3757:8757			CH475770;279:5279			CM002911;6820607:6825607			CH480819;1798130:1803130			KI421088;2000222:2005222			CH940649;1242420:1247420			CH964219;27836:32836			AE014134;22031621:22036621
CH902731.1;47987:52987			KB462719;899616:904616			CH954310;37287:42287			KB459377;24111:29111			CM001517;9760989:9765989			CH933822;34610:39610			CH479182;3783449:3788449			KB448848;5796:10796			CH379070;500800:505800			CM002914;5825167:5830167			CH480815;6491355:6496355			KI419518;1887:6887			CH940663;2135185:2140185			CH962311;1531:6531			AE014297;3652469:3657469
CH902617.1;21169652:21174652			KB462130;44103:49103			CH954191;157763:162763			KB459683;404327:409327			CM001520;23763240:23768240			CH933808;7288514:7293514			CH479180;6996984:7001984			KB449309;15691:20691			CH475754;27593:32593			CM002910;23064724:23069724			CH480841;224117:229117			KI421303;39690:44690			CH940663;2031377:2036377			CH964217;507889:512889			NW_007931100;8163:13163
CH902621.1;6205988:6210988			KB462579;438684:443684			CH954180;2593934:2598934			KB459807;22035:27035			CM001520;4957441:4962441			CH933808;26027094:26032094			CH479228;423588:428588			KB452515;496941:501941			CM000070;24265581:24270581			CM002912;11025291:11030291			CH481033;8191:13191			KI420451;62081:67081			CH940707;78305:83305			CH964217;429705:434705			NW_001844996;10354:15354
CH903440.1;1749:6749			KB462345;14532:19532			CH954179;16628812:16633812			KB459897;84394:89394			CM001520;7997307:8002307			CH933826;36837:41837			CH479188;122276:127276			KB450732;18452:23452			CH379058;5150715:5155715			CM002913;26607726:26612726			CH480832;412392:417392			KI420362;4443833:4448833			CH940651;10389636:10394636			CH964294;2899371:2904371			CP007109;7219:12219
CH902629.1;2510026:2515026			KB462829;42929:47929			CH954610;605:5605			KB459751;536514:541514			CM001519;12097642:12102642			CH933813;2518204:2523204			CH479183;6480992:6485992			KB451946;47:5047			CH379063;1173498:1178498			CM002913;255001:260001			CH480818;4997274:5002274			KI420647;4421668:4426668			CH940656;1475493:1480493			CH964098;3685:8685			NT_033777;181085:186085
CH902748.1;3920:8920			KB462871;11126:16126			CH954179;11075807:11080807			KB459349;17:5017			CM001517;25117405:25122405			CH933809;5485567:5490567			CH479180;8164539:8169539			KB451916;11126:16126			CH475485;8483:13483			CM002910;22526507:22531507			CH480869;9014:14014			KI421088;2064629:2069629			CH940648;16972306:16977306			CH964281;664518:669518			AE013599;1787802:1792802
CH902626.1;4437574:4442574			KB462176;39222:44222			CH954179;13946049:13951049			KB459958;298403:303403			CM001516;8817134:8822134			CH933809;3664653:3669653			CH479179;7395830:7400830			KB452552;15735:20735			CH379070;1867259:1872259			CM002911;8761058:8766058			CH480847;458769:463769			KI420427;12564:17564			CH940650;13559052:13564052			CH962611;111:5111			CP007106;2908501:2913501
CH902642.1;1037537:1042537			KB461829;41378:46378			CH954178;19652978:19657978			KB459374;21470:26470			CM001516;12825474:12830474			CH933812;64634:69634			CH479185;5239244:5244244			KB451366;255521:260521			CH379059;784936:789936			CM002910;22325662:22330662			CH480939;6450:11450			KI420048;69794:74794			CH940775;2196:7196			CH964037;1880:6880			NW_001844996;10746:15746
CH902899.1;4783:9783			KB462512;16086:21086			CH954180;14760629:14765629			KB459623;2608:7608			CM001519;14212:19212			CH933813;2008987:2013987			CH479201;1001313:1006313			KB449699;36951:41951			CH379068;288820:293820			CM002911;2199831:2204831			CH480859;61446:66446			KI420362;4705810:4710810			CH940647;14453120:14458120			CH963913;1678800:1683800			CP007106;242812:247812
CH902634.1;28507:33507			KB462639;8788:13788			CH954179;3306942:3311942			KB459901;460117:465117			CM001516;20599563:20604563			CH933809;18370329:18375329			CH479195;49829:54829			KB451399;9113:14113			CM000070;6899867:6904867			CM002912;1421076:1426076			CH480819;4646953:4651953			KI421408;66051:71051			CH940649;8924133:8929133			CH964295;1343895:1348895			NC_024512;111160:116160
CH902625.1;1184115:1189115			KB462810;492:5492			CH954178;6283025:6288025			KB459586;1059105:1064105			CM001520;26400381:26405381			CH933809;7402425:7407425			CH479205;1163010:1168010			KB452329;186527:191527			CH476072;9974:14974			CM002914;9325513:9330513			CH480895;13066:18066			KI420168;17191:22191			CH940648;15230328:15235328			CH964168;565519:570519			AE014296;27245004:27250004
CH902707.1;14699:19699			KB461968;22070:27070			CH954420;2810:7810			KB459751;1174688:1179688			CM001520;205379:210379			CH933810;11542012:11547012			CH479183;7117489:7122489			KB452410;72637:77637			CH379060;11042407:11047407			CM002910;23409062:23414062			CH480815;13080419:13085419			KI419235;963023:968023			CH940649;17823787:17828787			CH964281;769999:774999			AE013599;508139:513139
CH902619.1;4025:9025			KB462790;5845:10845			CH954187;38100:43100			KB459179;5114:10114			CM001518;17273291:17278291			CH933809;16000916:16005916			CH479189;1067536:1072536			KB451649;1224:6224			CH379058;2173118:2178118			CM002914;8963801:8968801			CH480827;294798:299798			KI421179;21350:26350			CH940930;3650:8650			CH964225;5048:10048			CP007083;6821:11821
CH902687.1;14490:19490			KB462599;804:5804			CH954177;10709408:10714408			KB459062;5111:10111			CM001520;23127919:23132919			CH933817;2085769:2090769			CH479186;1509768:1514768			KB452631;3485:8485			CH379069;8837408:8842408			CM002910;21041193:21046193			CH480824;1818219:1823219			KI421088;2745556:2750556			CH940651;4452711:4457711			CH963922;15654:20654			CP007082;24063:29063
CH902648.1;319979:324979			KB462413;933:5933			CH954212;28528:33528			KB459940;34016:39016			CM001518;30490374:30495374			CH933812;2498491:2503491			CH479184;2079471:2084471			KB451565;8813:13813			CH379064;5374561:5379561			CM002914;11899232:11904232			CH480816;3759882:3764882			KI419424;141883:146883			CH940663;2009125:2014125			CH964252;60593:65593			NW_007931079;17309:22309
CH902819.1;25402:30402			KB462531;70358:75358			CH954179;1902142:1907142			KB459685;2261842:2266842			CM001520;5932771:5937771			CH933816;1467572:1472572			CH479237;366052:371052			KB449234;2257:7257			CM000071;5197652:5202652			CM002911;636923:641923			CH480821;1378825:1383825			KI420932;42362:47362			CH940660;2481474:2486474			CH964282;1384405:1389405			NC_024512;3285081:3290081
CH902622.1;1687730:1692730			KB462771;2787:7787			CH954179;3108452:3113452			KB458821;1643:6643			CM001519;13602756:13607756			CH933812;2620199:2625199			CH479186;2855031:2860031			KB451713;16108:21108			CH475567;9010:14010			CM002911;10964369:10969369			CH480819;464102:469102			KI419403;10979:15979			CH940655;2341962:2346962			CH964296;250831:255831			NT_033777;2842540:2847540
CH902668.1;51182:56182			KB462602;1740710:1745710			CH954182;6948475:6953475			KB458721;43835:48835			CM001516;17180019:17185019			CH933809;24500546:24505546			CH479217;89053:94053			KB450850;7258:12258			CH476058;4623:9623			CM002914;16480418:16485418			CH480947;45342:50342			KI419785;107132:112132			CH940655;579960:584960			CH964065;6333:11333			NC_024512;243015:248015
CH902654.1;333011:338011			KB462890;2329:7329			CH954261;2623:7623			KB459607;152525:157525			CM001518;7389014:7394014			CH933811;6349:11349			CH479268;42519:47519			KB450879;4816:9816			CM000071;10059730:10064730			CM002914;2541243:2546243			CH480836;383010:388010			KI420546;106381:111381			CH940664;841388:846388			CH964154;2713418:2718418			NT_033778;3728413:3733413
CH902622.1;209917:214917			KB461948;12813:17813			CH954178;5343067:5348067			KB459684;695441:700441			CM001516;3126923:3131923			CH933810;15096708:15101708			CH479187;3522443:3527443			KB452441;22166:27166			CH475406;11152:16152			CM002914;7490169:7495169			CH480878;201703:206703			KI419649;11927596:11932596			CH940659;945122:950122			CH963847;79767:84767			AE014297;126222:131222
CH902618.1;17726127:17731127			KB462886;20416:25416			CH954185;534483:539483			KB459681;51180:56180			CM001518;20277203:20282203			CH933810;8906674:8911674			CH479194;200219:205219			KB452654;19091:24091			CH379058;2296234:2301234			CM002914;13147930:13152930			CH480816;14104184:14109184			KI421279;69229:74229			CH940650;11945267:11950267			CH964294;4472821:4477821			CP007106;220273:225273
CH902626.1;3849708:3854708			KB462217;3699:8699			CH954178;22345550:22350550			KB459786;11703:16703			CM001520;1228914:1233914			CH933853;94138:99138			CH479227;366747:371747			KB452408;125558:130558			CH379060;10800458:10805458			CM002914;19884250:19889250			CH481456;1414:6414			KI419149;6039996:6044996			CH940656;4085146:4090146			CH964295;944022:949022			NC_024512;2111652:2116652
CH902635.1;1722187:1727187			KB462799;302101:307101			CH954178;23184406:23189406			KB459831;155480:160480			CM001517;25229002:25234002			CH933807;10416713:10421713			CH479187;3807636:3812636			KB449180;7729:12729			CH379064;9492987:9497987			CM002914;2623680:2628680			CH480816;4501993:4506993			KI420922;1107478:1112478			CH940650;18190142:18195142			CH963091;4678:9678			NC_024512;3028853:3033853
CH902693.1;99032:104032			KB462595;66569:71569			CH954199;64002:69002			KB459676;1019167:1024167			CM001520;4045494:4050494			CH933808;11032952:11037952			CH479194;1109216:1114216			KB450555;2464:7464			CH673306;13757:18757			CM002911;1255539:1260539			CH480950;88489:93489			KI420227;27546:32546			CH940653;5682782:5687782			CH964217;379503:384503			NC_024512;1771231:1776231
CH902716.1;81813:86813			KB462863;51459:56459			CH954181;12396277:12401277			KB458727;20061:25061			CM001519;16891213:16896213			CH933871;31741:36741			CH479193;867019:872019			KB449459;10552:15552			CH379058;4210738:4215738			CM002912;23201976:23206976			CH480835;1052828:1057828			KI420570;18434:23434			CH940712;12316:17316			CH964059;3086:8086			CP007106;132070:137070
CH902664.1;141599:146599			KB462655;51595:56595			CH954182;7051896:7056896			KB459852;781834:786834			CM001516;11596061:11601061			CH933810;1001701:1006701			CH479184;2298965:2303965			KB452331;180697:185697			CM000070;25487600:25492600			CM002910;12333261:12338261			CH480827;1726614:1731614			KI420092;150028:155028			CH940647;19479941:19484941			CH964294;3887858:3892858			NW_007931078;76457:81457
CH902673.1;103840:108840			KB462563;29002:34002			CH954177;6552859:6557859			KB459633;76415:81415			CM001517;20092143:20097143			CH933810;13399012:13404012			CH479229;177635:182635			KB449853;3161:8161			CH475538;15528:20528			CM002911;12372683:12377683			CH480831;907521:912521			KI421105;62397:67397			CH940648;13827868:13832868			CH964291;4872366:4877366			CP007106;2862929:2867929
CH902625.1;593295:598295			KB461979;6834:11834			CH954180;6485420:6490420			KB459883;66852:71852			CM001517;1447269:1452269			CH933809;14429942:14434942			CH479179;1948866:1953866			KB451363;439:5439			CH475607;46653:51653			CM002910;1759354:1764354			CH480830;505366:510366			KI420647;3607190:3612190			CH940650;13336587:13341587			CH963942;5903:10903			DS483666;281:5281
CH902622.1;2671151:2676151			KB462719;2016688:2021688			CH954195;51284:56284			KB459189;5556:10556			CM001520;14008919:14013919			CH933806;19225538:19230538			CH479179;1801188:1806188			KB452166;17185:22185			CH379064;3610717:3615717			CM002912;878330:883330			CH480816;2151505:2156505			KI419354;139890:144890			CH940647;3376892:3381892			CH959528;3938:8938			NT_033777;3085029:3090029
CH902691.1;109177:114177			KB462412;13374:18374			CH954177;25766819:25771819			KB459727;782921:787921			CM001519;4689075:4694075			CH933813;2916638:2921638			CH479185;3598929:3603929			KB449196;38705:43705			CH476200;23675:28675			CM002914;13239173:13244173			CH480864;148964:153964			KI419150;380414:385414			CH940729;46292:51292			CH964054;10654:15654			AE013599;549371:554371
CH902621.1;199646:204646			KB462742;18623:23623			CH954201;11611:16611			KB459043;38804:43804			CM001516;2569243:2574243			CH933864;24731:29731			CH479202;953032:958032			KB450217;10772:15772			CM000071;7934248:7939248			CM002911;294374:299374			CH480815;7149794:7154794			KI420092;121537:126537			CH940679;170326:175326			CH964291;606663:611663			CP007106;2844369:2849369
CH902663.1;372067:377067			KB462207;11550:16550			CH954178;10288020:10293020			KB459488;18014:23014			CM001518;13270691:13275691			CH933812;2196260:2201260			CH479207;326973:331973			KB451408;65001:70001			CH379061;703697:708697			CM002911;18209315:18214315			CH480815;10023946:10028946			KI419564;296210:301210			CH941133;875:5875			CH964168;708728:713728			AE014297;180434:185434
CH902627.1;147096:152096			KB462646;6432284:6437284			CH954180;16839408:16844408			KB458957;34525:39525			CM001516;13924411:13929411			CH933806;21896634:21901634			CH479354;16404:21404			KB448455;2498:7498			CM000070;21131525:21136525			CM002912;9088702:9093702			CH480817;2282676:2287676			KI421398;574290:579290			CH940710;137142:142142			CH964294;3456775:3461775			CP007106;3458405:3463405
CH902631.1;161644:166644			KB462409;4071:9071			CH954178;8370549:8375549			KB459951;40907:45907			CM001516;10881839:10886839			CH933811;679850:684850			CH479222;99870:104870			KB451336;6223:11223			CH379063;5518660:5523660			CM002910;20419103:20424103			CH480826;2324339:2329339			KI420087;42729:47729			CH940653;1414267:1419267			CH964289;4979855:4984855			NT_033778;11130:16130
CH902622.1;2785098:2790098			KB462207;428:5428			CH954202;92842:97842			KB459580;1020121:1025121			CM001517;3017093:3022093			CH933813;2659893:2664893			CH479247;267960:272960			KB451085;379780:384780			CM000071;15465071:15470071			CM002911;6197743:6202743			CH480841;337314:342314			KI419825;136537:141537			CH940691;229099:234099			CH963885;193:5193			CP007106;544056:549056
CH902622.1;3229218:3234218			KB462696;170453:175453			CH954180;16271132:16276132			KB459155;2015:7015			CM001516;932405:937405			CH933902;39425:44425			CH479189;792147:797147			KB448392;2681:7681			CH475527;15781:20781			CM002912;877763:882763			CH480836;219587:224587			KI419149;8018110:8023110			CH940662;244929:249929			CH964272;5098373:5103373			AE014298;23328824:23333824
CH902657.1;8926:13926			KB462712;3229:8229			CH954190;82490:87490			KB459751;1461245:1466245			CM001517;9355761:9360761			CH933812;4246584:4251584			CH479188;2909517:2914517			KB452394;21193:26193			CH379070;82701:87701			CM002913;14096094:14101094			CH480815;11076695:11081695			KI420623;68939:73939			CH940661;2266153:2271153			CH964265;162640:167640			CP007106;457725:462725
CH903130.1;2540:7540			KB461906;3497:8497			CH954182;1511360:1516360			KB459608;177742:182742			CM001519;16182030:16187030			CH933808;7380005:7385005			CH479197;625379:630379			KB452149;9247:14247			CH379069;11966138:11971138			CM002913;14566476:14571476			CH480816;7836493:7841493			KI421004;245820:250820			CH940652;7332444:7337444			CH964289;2911156:2916156			CP007106;116607:121607
CH902629.1;1154765:1159765			KB462603;4636:9636			CH954177;25024585:25029585			KB459534;3688:8688			CM001520;7209475:7214475			CH933810;3257493:3262493			CH479185;6126767:6131767			KB451069;378888:383888			CH475760;118:5118			CM002913;6694163:6699163			CH480827;335359:340359			KI420470;81408:86408			CH940655;4430132:4435132			CH963983;18844:23844			NT_033777;32713:37713
CH902619.1;392489:397489			KB462608;21349:26349			CH954179;17223748:17228748			KB459887;339029:344029			CM001517;25471550:25476550			CH934065;7458:12458			CH479191;1579595:1584595			KB451794;5024:10024			CH379064;4974711:4979711			CM002913;6422685:6427685			CH480877;47839:52839			KI419235;1025267:1030267			CH940661;1142453:1147453			CH964276;1148019:1153019			NT_033777;236500:241500
CH902769.1;25913:30913			KB462403;2540735:2545735			CH954217;42263:47263			KB459627;527598:532598			CM001516;14652685:14657685			CH933813;360986:365986			CH479218;379000:384000			KB448844;46:5046			CM000071;18154606:18159606			CM002914;4178881:4183881			CH480815;18904425:18909425			KI420528;52067:57067			CH940656;3413081:3418081			CH964286;2393403:2398403			NT_033779;19755120:19760120
CH902620.1;443230:448230			KB462851;47:5047			CH954179;17411133:17416133			KB459923;27223:32223			CM001520;13931769:13936769			CH933809;23272114:23277114			CH479256;173401:178401			KB449364;4868:9868			CH379069;6550713:6555713			CM002913;21052231:21057231			CH481116;6065:11065			KI419150;112390:117390			CH940662;1278243:1283243			CH964239;10113766:10118766			NC_024512;1800327:1805327
CH902782.1;24011:29011			KB462562;4596:9596			CH954334;34904:39904			KB459271;14226:19226			CM001520;2929287:2934287			CH933807;32199722:32204722			CH479180;2007045:2012045			KB450972;300:5300			CH379063;4538427:4543427			CM002912;5866539:5871539			CH480816;995379:1000379			KI420065;90092:95092			CH940653;1018108:1023108			CH964075;21430:26430			CP007106;2999538:3004538
CH902799.1;46163:51163			KB462476;1124:6124			CH954180;2152216:2157216			KB459953;22540:27540			CM001519;13245311:13250311			CH933807;30587259:30592259			CH479197;1568078:1573078			KB449996;13408:18408			CH379058;5136371:5141371			CM002916;938823:943823			CH480820;248530:253530			KI420922;434370:439370			CH940648;20094689:20099689			CH963846;2886038:2891038			CP007106;535743:540743
CH902654.1;600753:605753			KB462453;2818:7818			CH954178;23361481:23366481			KB459654;71299:76299			CM001518;26372624:26377624			CH933815;192988:197988			CH479188;2758516:2763516			KB450192;4100:9100			CH379070;7528307:7533307			CM002911;7247516:7252516			CH480817;6550797:6555797			KI420326;107227:112227			CH940647;14181824:14186824			CH964283;115893:120893			NT_033777;2025561:2030561
CH902814.1;423:5423			KB462383;47055:52055			CH954181;15968429:15973429			KB459340;11453:16453			CM001518;12954556:12959556			CH933807;29709556:29714556			CH479197;1329231:1334231			KB451053;10084:15084			CH379060;2138907:2143907			CM002910;20857921:20862921			CH480865;82596:87596			KI419180;226518:231518			CH940651;2539795:2544795			CH963857;6106150:6111150			NT_033777;2522702:2527702
CH902954.1;306:5306			KB462718;554780:559780			CH954183;1836887:1841887			KB459316;67:5067			CM001517;17049947:17054947			CH933809;9399701:9404701			CH479221;129442:134442			KB449188;263:5263			CH476158;8882:13882			CM002910;21081000:21086000			CH480815;15848048:15853048			KI419577;154579:159579			CH940681;266306:271306			CH964180;46062:51062			CP007116;6965:11965
CH902625.1;3903874:3908874			KB462748;69:5069			CH954184;252983:257983			KB458983;5945:10945			CM001520;28690763:28695763			CH933810;11092124:11097124			CH479273;80786:85786			KB452394;20745:25745			CM000071;12692402:12697402			CM002916;738680:743680			CH480815;6376419:6381419			KI419149;10537758:10542758			CH940647;20897956:20902956			CH964232;2333550:2338550			CP007106;2920061:2925061
CH902626.1;1952649:1957649			KB462730;168325:173325			CH954209;106500:111500			KB458696;22128:27128			CM001520;7061158:7066158			CH933810;858084:863084			CH479191;1407329:1412329			KB451861;193543:198543			CM000070;24430590:24435590			CM002910;21655220:21660220			CH480848;103028:108028			KI419948;42402:47402			CH940653;4856018:4861018			CH960566;8556:13556			NC_004354;23064323:23069323
CH902617.1;9922360:9927360			KB462400;20160:25160			CH954222;76457:81457			KB459629;4462:9462			CM001520;8882131:8887131			CH933810;14177142:14182142			CH479179;4112178:4117178			KB450151;5478:10478			CH379069;4269432:4274432			CM002912;23232562:23237562			CH480823;2356788:2361788			KI420249;18010:23010			CH940655;3217215:3222215			CH964262;239946:244946			AE014296;24968882:24973882
CH902622.1;1975100:1980100			KB462203;16466:21466			CH954433;2615:7615			KB459918;5284:10284			CM001519;3588190:3593190			CH933896;38626:43626			CH479215;44117:49117			KB452060;23750:28750			CH379063;7508499:7513499			CM002914;5348872:5353872			CH480818;2350780:2355780			KI420171;76299:81299			CH940655;599945:604945			CH964239;9848568:9853568			CP007118;33607:38607
CH902724.1;11067:16067			KB462111;3745:8745			CH954432;2350:7350			KB459763;3925:8925			CM001520;5512435:5517435			CH933810;9784236:9789236			CH479184;2914953:2919953			KB452562;15465:20465			CM000071;11064865:11069865			CM002911;3280926:3285926			CH480903;45262:50262			KI421088;1850748:1855748			CH940655;893676:898676			CH964289;1482338:1487338			NC_024512;2978977:2983977
CH902617.1;11420126:11425126			KB462314;956:5956			CH954179;1888251:1893251			KB459684;1231399:1236399			CM001519;3355481:3360481			CH933817;2293310:2298310			CH479190;2712091:2717091			KB450338;136:5136			CM000070;25673102:25678102			CM002912;24024130:24029130			CH480817;7184678:7189678			KI420402;45944:50944			CH940647;21048602:21053602			CH964266;81823:86823			CP007106;504282:509282
CH903202.1;3587:8587			KB462819;3807730:3812730			CH954180;14981008:14986008			KB459499;182808:187808			CM001519;7685735:7690735			CH933810;3195537:3200537			CH479380;45349:50349			KB452094;254453:259453			CH379069;6709382:6714382			CM002914;3806579:3811579			CH480822;3546251:3551251			KI420647;1120909:1125909			CH940810;2166:7166			CH963894;769494:774494			AE014296;26939740:26944740
CH902632.1;1904445:1909445			KB462161;14142:19142			CH954180;1280527:1285527			KB459275;11985:16985			CM001520;22012205:22017205			CH933820;291704:296704			CH479181;2313486:2318486			KB451878;122081:127081			CM000071;17002170:17007170			CM002914;1522868:1527868			CH480876;61387:66387			KI420273;106951:111951			CH940648;6905241:6910241			CH964289;1158704:1163704			NW_007931079;873:5873
CH902846.1;41944:46944			KB462369;16963:21963			CH954179;21329914:21334914			KB459686;183727:188727			CM001518;32121633:32126633			CH933815;1869937:1874937			CH479185;1932303:1937303			KB450909;10430:15430			CH379069;10238434:10243434			CM002914;19251144:19256144			CH480827;929632:934632			KI419382;113074:118074			CH940668;440669:445669			CH963880;640:5640			NW_007931073;9122:14122
CH902636.1;770539:775539			KB462396;146:5146			CH954180;17962437:17967437			KB459570;12991:17991			CM001516;10452145:10457145			CH933916;43135:48135			CH479211;400790:405790			KB451949;372755:377755			CH674224;11933:16933			CM002914;11300925:11305925			CH480829;482990:487990			KI421192;193443:198443			CH940651;2750791:2755791			CH964239;2274463:2279463			CP007106;3397020:3402020
CH903427.1;1078:6078			KB462430;20214:25214			CH954207;49432:54432			KB459634;772161:777161			CM001517;23391615:23396615			CH933816;40164:45164			CH479222;482055:487055			KB449626;57531:62531			CH379067;1439096:1444096			CM002914;8610060:8615060			CH480914;2990:7990			KI421101;34682:39682			CH940653;7039833:7044833			CH963755;8389:13389			DS483648;8774:13774
CH902632.1;2092063:2097063			KB462742;4561:9561			CH954558;3787:8787			KB459889;150834:155834			CM001517;11514636:11519636			CH933808;5940873:5945873			CH479281;71079:76079			KB451382;11423:16423			CH475804;5757:10757			CM002911;943729:948729			CH480815;9708934:9713934			KI419924;275510:280510			CH940663;1397678:1402678			CH964291;3352785:3357785			AE014296;24594978:24599978
CH902617.1;12201055:12206055			KB462593;78257:83257			CH954439;4100:9100			KB459835;57439:62439			CM001520;26569247:26574247			CH933808;18293823:18298823			CH479192;718024:723024			KB450242;5946:10946			CH475561;575:5575			CM002912;22859432:22864432			CH480998;11735:16735			KI420377;159014:164014			CH940648;17322203:17327203			CH964282;372757:377757			NW_007931074;30649:35649
CH903244.1;1919:6919			KB462558;513629:518629			CH954180;10486296:10491296			KB459751;189568:194568			CM001517;25695494:25700494			CH933810;2490121:2495121			CH479457;12294:17294			KB452632;128015:133015			CH379058;3623990:3628990			CM002912;23478412:23483412			CH480819;1512058:1517058			KI421401;25873:30873			CH940778;5370:10370			CH964294;62105:67105			NW_007931074;19688:24688
CH902622.1;5172653:5177653			KB462583;5128:10128			CH954179;19270910:19275910			KB459866;203739:208739			CM001519;8055935:8060935			CH933815;2395552:2400552			CH479185;5479021:5484021			KB448732;622:5622			CH379063;8483433:8488433			CM002911;11905089:11910089			CH480871;13741:18741			KI419603;88102:93102			CH940647;11583471:11588471			CH964270;320931:325931			AE014297;2509421:2514421
CH902779.1;48154:53154			KB462276;170:5170			CH954180;11226437:11231437			KB459852;216171:221171			CM001517;25033125:25038125			CH934198;1912:6912			CH479212;119202:124202			KB450956;14289:19289			CH475583;13793:18793			CM002911;13374323:13379323			CH481282;884:5884			KI420009;123241:128241			CH940659;565660:570660			CH964239;8205369:8210369			NT_033777;2399238:2404238
CH902621.1;3997624:4002624			KB462322;55519:60519			CH954435;2224:7224			KB459484;10284:15284			CM001516;3722590:3727590			CH933808;2626831:2631831			CH479275;168624:173624			KB452188;59030:64030			CM000071;16753739:16758739			CM002914;9044127:9049127			CH480889;72083:77083			KI420362;4164201:4169201			CH940647;15240713:15245713			CH963920;6435431:6440431			CP007106;1701372:1706372
CH902624.1;2832227:2837227			KB462176;39112:44112			CH954186;112620:117620			KB459343;20330:25330			CM001520;6152740:6157740			CH934057;3977:8977			CH479189;3326263:3331263			KB452405;61807:66807			CH475479;73795:78795			CM002914;6195742:6200742			CH480816;1091417:1096417			KI420377;129896:134896			CH940653;6348355:6353355			CH963857;6866359:6871359			CP007106;1602258:1607258
CH902625.1;4084315:4089315			KB462843;12475:17475			CH954197;120682:125682			KB458832;5170:10170			CM001519;14390080:14395080			CH933808;3429594:3434594			CH479180;1991421:1996421			KB452625;25524:30524			CH475507;9084:14084			CM002912;2739361:2744361			CH480816;4910658:4915658			KI421302;179183:184183			CH940662;1403448:1408448			CH964283;160385:165385			CP007106;3107780:3112780
CH902639.1;565968:570968			KB462558;1002331:1007331			CH954180;4021662:4026662			KB459701;991709:996709			CM001521;187299:192299			CH934175;3339:8339			CH479188;2742919:2747919			KB451288;22873:27873			CH379060;508148:513148			CM002916;400007:405007			CH480851;106822:111822			KI421148;75359:80359			CH940648;11138700:11143700			CH964249;42350:47350			CP007106;2168506:2173506
CH903281.1;1002:6002			KB462191;4446:9446			CH954181;17486557:17491557			KB459876;727070:732070			CM001519;7910879:7915879			CH933808;2896702:2901702			CH479183;6506626:6511626			KB451048;3731:8731			CH379065;755277:760277			CM002913;20295343:20300343			CH480826;1763260:1768260			KI420009;2716478:2721478			CH940653;1979132:1984132			CH964295;2169312:2174312			NT_033778;1722396:1727396
CH902629.1;2868065:2873065			KB462832;1695713:1700713			CH954186;10237:15237			KB459873;203841:208841			CM001517;29807354:29812354			CH933807;38073:43073			CH479181;3405080:3410080			KB451280;6316:11316			CH475490;18139:23139			CM002912;5144774:5149774			CH480849;83533:88533			KI420459;10779:15779			CH940719;36867:41867			CH963857;7847303:7852303			NC_004354;23235609:23240609
CH902769.1;13330:18330			KB462111;10481:15481			CH954237;39250:44250			KB459477;4495:9495			CM001520;7436078:7441078			CH933807;16268414:16273414			CH479529;646:5646			KB449413;7298:12298			CH475522;6624:11624			CM002914;9881070:9886070			CH480826;2746455:2751455			KI419488;623129:628129			CH940651;3773577:3778577			CH963846;1715495:1720495			NW_007931119;7468:12468
CH902628.1;194628:199628			KB462548;5304:10304			CH954182;20077:25077			KB459318;14599:19599			CM001518;5779306:5784306			CH934062;2772:7772			CH479187;2750615:2755615			KB451691;54415:59415			CM000070;8157982:8162982			CM002912;23463101:23468101			CH480830;789374:794374			KI420922;461082:466082			CH940684;259946:264946			CH963857;2200658:2205658			CP007106;1396711:1401711
CH902622.1;4920108:4925108			KB462799;184102:189102			CH954186;62406:67406			KB458850;273:5273			CM001516;13621643:13626643			CH933807;7393737:7398737			CH479459;4593:9593			KB452342;4663:9663			CH379063;5432197:5437197			CM002911;9473418:9478418			CH480815;12381377:12386377			KI419734;5016:10016			CH940673;445426:450426			CH964062;537177:542177			CP007104;6988:11988
CH902627.1;3252961:3257961			KB462832;1353726:1358726			CH954393;4410:9410			KB459469;2005:7005			CM001518;7388046:7393046			CH933815;1358671:1363671			CH479201;177916:182916			KB451713;39062:44062			CH379060;3958512:3963512			CM002911;18505736:18510736			CH480930;88272:93272			KI420647;2427218:2432218			CH940692;46653:51653			CH964270;151836:156836			NW_007931114;10715:15715
CH902659.1;440153:445153			KB462555;12267:17267			CH954397;310:5310			KB459888;994760:999760			CM001516;2210153:2215153			CH934146;2228:7228			CH479183;330027:335027			KB452639;149809:154809			CM000070;20299949:20304949			CM002914;8963559:8968559			CH480815;10623571:10628571			KI420725;24511:29511			CH940665;1958921:1963921			CH964273;48561:53561			NW_007931078;33906:38906
CH902670.1;139137:144137			KB462171;13232:18232			CH954182;578793:583793			KB458713;4510:9510			CM001517;989390:994390			CH933818;166817:171817			CH479285;50261:55261			KB451255;4892:9892			CH379060;1341522:1346522			CM002910;19563307:19568307			CH480823;254256:259256			KI421039;17794:22794			CH940656;3983622:3988622			CH964263;58568:63568			NT_033778;642875:647875
CH903562.1;2434:7434			KB462573;2242:7242			CH954194;76305:81305			KB459595;108563:113563			CM001518;20911011:20916011			CH933810;5916277:5921277			CH479231;218442:223442			KB452477;149644:154644			CH379063;2066995:2071995			CM002912;7157704:7162704			CH480834;569940:574940			KI419751;27134:32134			CH940647;20570193:20575193			CH964190;40814:45814			CP007106;546638:551638
CH902645.1;5821:10821			KB462614;500633:505633			CH954180;6135744:6140744			KB459109;3361:8361			CM001516;18833784:18838784			CH933807;29628283:29633283			CH479197;1447430:1452430			KB451119;32:5032			CH379069;8757752:8762752			CM002912;21253980:21258980			CH480817;7012611:7017611			KI419235;1201390:1206390			CH940651;7932886:7937886			CH963851;1001268:1006268			CP007106;1742000:1747000
CH902621.1;3228595:3233595			KB462842;136919:141919			CH954329;3257:8257			KB458740;9218:14218			CM001520;15743784:15748784			CH933808;1426085:1431085			CH479244;372373:377373			KB450958;12595:17595			CH379064;2833393:2838393			CM002914;9305914:9310914			CH480839;536640:541640			KI419696;21712:26712			CH940674;91702:96702			CH964239;7953771:7958771			NC_024512;3255152:3260152
CH902618.1;3717560:3722560			KB462696;2110080:2115080			CH954282;40593:45593			KB459407;271996:276996			CM001517;18198110:18203110			CH933808;20589963:20594963			CH479276;5944:10944			KB451670;55374:60374			CH475865;4397:9397			CM002911;3585603:3590603			CH480827;1874816:1879816			KI420731;96739:101739			CH940651;7075774:7080774			CH964012;190:5190			NT_033778;97269:102269
CH902620.1;149024:154024			KB462832;834520:839520			CH954178;2066145:2071145			KB459598;1128:6128			CM001517;25810088:25815088			CH933943;915:5915			CH479345;24359:29359			KB450977;6960:11960			CM000070;470727:475727			CM002911;10182797:10187797			CH480816;7462276:7467276			KI419818;495301:500301			CH940649;10665317:10670317			CH964239;11776707:11781707			CP007106;1434709:1439709
CH902617.1;18243462:18248462			KB461894;8073:13073			CH954214;44451:49451			KB459884;365106:370106			CM001520;3358751:3363751			CH933806;26879621:26884621			CH479180;9054714:9059714			KB449676;9104:14104			CH379060;10108840:10113840			CM002910;22721419:22726419			CH480815;5035740:5040740			KI419149;9113625:9118625			CH940647;4366934:4371934			CH964154;2778306:2783306			AE014135;558436:563436
CH902618.1;22840128:22845128			KB462750;6996:11996			CH954665;2851:7851			KB459075;6263:11263			CM001519;2887091:2892091			CH933809;1409039:1414039			CH479249;33165:38165			KB452473;114856:119856			CH379064;11417297:11422297			CM002913;11192854:11197854			CH480843;184843:189843			KI420972;29168:34168			CH940649;15436051:15441051			CH964295;1679452:1684452			NW_007931119;11614:16614
CH902624.1;4962309:4967309			KB462342;20864:25864			CH954180;6349912:6354912			KB458790;5334:10334			CM001518;5465027:5470027			CH933806;30535933:30540933			CH479182;4295353:4300353			KB452121;10198:15198			CH379069;6934232:6939232			CM002914;20084874:20089874			CH480815;13914716:13919716			KI419149;21990595:21995595			CH940651;9659139:9664139			CH964218;883143:888143			AE014297;35787:40787
CH902634.1;1615825:1620825			KB462647;65997:70997			CH954183;13848:18848			KB459204;1660:6660			CM001520;7130912:7135912			CH933817;886444:891444			CH479185;1886938:1891938			KB452396;393955:398955			CH475420;21592:26592			CM002911;2089947:2094947			CH480831;342930:347930			KI420993;195357:200357			CH940651;2201380:2206380			CH964278;1629802:1634802			NC_004354;23438072:23443072
CH902620.1;4595484:4600484			KB462489;20428:25428			CH954230;37749:42749			KB459888;1317776:1322776			CM001517;1950488:1955488			CH933810;11710244:11715244			CH479199;216637:221637			KB450499;48247:53247			CH379069;8322661:8327661			CM002912;24048939:24053939			CH480815;3281037:3286037			KI419303;168282:173282			CH940649;5034257:5039257			CH964239;11008279:11013279			CP007106;503845:508845
CH902620.1;13857730:13862730			KB462234;6904:11904			CH954243;29533:34533			KB459336;1961:6961			CM001518;28379376:28384376			CH933808;25178948:25183948			CH479201;1303600:1308600			KB448239;2816:7816			CM000071;210815:215815			CM002911;1577983:1582983			CH480817;4399610:4404610			KI420427;143710:148710			CH940663;501661:506661			CH964291;4193182:4198182			AE014298;23081441:23086441
CH902625.1;704939:709939			KB462392;14956:19956			CH954178;23880491:23885491			KB458712;862:5862			CM001519;5493434:5498434			CH933810;5527682:5532682			CH479212;438340:443340			KB451247;36889:41889			CH673906;3664:8664			CM002914;13073359:13078359			CH480966;79626:84626			KI420362;5101392:5106392			CH940651;2054459:2059459			CH964239;9078250:9083250			CP007106;1999930:2004930
CH902626.1;314325:319325			KB462403;551317:556317			CH954180;3764511:3769511			KB459535;975:5975			CM001519;10828548:10833548			CH934071;7231:12231			CH479182;1780255:1785255			KB449708;15890:20890			CH475488;27510:32510			CM002913;26845518:26850518			CH480815;12378437:12383437			KI420899;1190:6190			CH940651;2441704:2446704			CH964251;1453184:1458184			NC_024512;1088083:1093083
CH902627.1;1737522:1742522			KB462599;147534:152534			CH954179;1636396:1641396			KB459685;716383:721383			CM001517;23322975:23327975			CH933814;569504:574504			CH479329;47540:52540			KB452506;111565:116565			CH475617;793:5793			CM002912;16396601:16401601			CH480815;4192093:4197093			KI421088;958007:963007			CH940647;20553338:20558338			CH964038;15538:20538			CP007082;28889:33889
CH902657.1;328652:333652			KB462344;6466:11466			CH954180;13934378:13939378			KB459510;9115:14115			CM001518;27804973:27809973			CH933807;9090227:9095227			CH479202;475541:480541			KB452383;80117:85117			CH475509;468:5468			CM002914;4347374:4352374			CH480821;3803072:3808072			KI419548;66560:71560			CH940649;19556635:19561635			CH964294;801603:806603			CP007106;662283:667283
CH902619.1;210954:215954			KB462287;1682647:1687647			CH954183;350012:355012			KB459885;175308:180308			CM001521;348111:353111			CH933827;19998:24998			CH479212;390192:395192			KB450212;3844:8844			CH475702;7:5007			CM002911;1471171:1476171			CH481231;1498:6498			KI420171;80050:85050			CH940649;9031060:9036060			CH964239;4156567:4161567			NW_007931078;32399:37399
CH902634.1;1902100:1907100			KB462435;15887:20887			CH954218;83046:88046			KB459682;5365:10365			CM001519;10643458:10648458			CH933808;18612886:18617886			CH479194;477790:482790			KB451314;11080:16080			CH379060;3430154:3435154			CM002914;16992481:16997481			CH481091;1390:6390			KI419499;303293:308293			CH940647;20673562:20678562			CH963876;2568174:2573174			CP007106;1426763:1431763
CH902658.1;114242:119242			KB462585;2583:7583			CH954177;24632372:24637372			KB459513;12377:17377			CM001516;6165189:6170189			CH933867;43839:48839			CH479181;5261429:5266429			KB452113;2191:7191			CM000070;24461890:24466890			CM002910;22119020:22124020			CH480818;4264988:4269988			KI419909;50734:55734			CH940664;1587684:1592684			CH963851;2891950:2896950			DS483707;10708:15708
CH902646.1;517531:522531			KB462829;9872:14872			CH954177;26562071:26567071			KB458954;9919:14919			CM001519;4088624:4093624			CH933835;41718:46718			CH479199;1258180:1263180			KB449556;71501:76501			CH476089;1317:6317			CM002914;20178284:20183284			CH480825;1980884:1985884			KI421089;217635:222635			CH940660;1259993:1264993			CH963849;3665954:3670954			NT_033778;1240266:1245266
CH902619.1;19239142:19244142			KB462631;17:5017			CH954227;40233:45233			KB459571;6365:11365			CM001520;22541635:22546635			CH933810;12049030:12054030			CH479247;323648:328648			KB449533;66482:71482			CH379064;6817862:6822862			CM002912;10125676:10130676			CH480897;210:5210			KI419854;527816:532816			CH940647;6902599:6907599			CH961069;270:5270			NC_024512;3573279:3578279
CH902679.1;26002:31002			KB462536;16074:21074			CH954183;467927:472927			KB459535;697175:702175			CM001516;1675973:1680973			CH933810;434203:439203			CH479201;393253:398253			KB452127;36010:41010			CH475535;16149:21149			CM002912;8260439:8265439			CH480818;4545050:4550050			KI419717;462035:467035			CH940649;2241402:2246402			CH964291;2674466:2679466			NT_033777;2530944:2535944
CH902664.1;80120:85120			KB462371;86:5086			CH954185;100672:105672			KB459529;5322:10322			CM001519;3275618:3280618			CH933806;28461211:28466211			CH479237;366365:371365			KB449617;11469:16469			CM000070;25110013:25115013			CM002913;17492780:17497780			CH480832;1490965:1495965			KI419424;116623:121623			CH940655;3665889:3670889			CH964239;277603:282603			CP007090;14939:19939
CH902683.1;51785:56785			KB462428;77395:82395			CH954285;36673:41673			KB459594;322379:327379			CM001518;1549523:1554523			CH933974;37141:42141			CH479197;716723:721723			KB448504;2739:7739			CH379059;1104885:1109885			CM002914;3983814:3988814			CH481276;2171:7171			KI420010;61817:66817			CH940650;18753917:18758917			CH964154;709082:714082			NC_024512;1733081:1738081
CH902625.1;547391:552391			KB462685;11152:16152			CH954208;71718:76718			KB459751;1176860:1181860			CM001518;13249055:13254055			CH933807;11283667:11288667			CH479412;41601:46601			KB452477;162094:167094			CM000070;1529724:1534724			CM002911;6596656:6601656			CH480815;8062478:8067478			KI419609;22081:27081			CH940650;11480461:11485461			CH964289;4013450:4018450			NC_024512;2925464:2930464
CH902627.1;3675113:3680113			KB462890;23428:28428			CH954177;24373669:24378669			KB459008;2083:7083			CM001518;25538997:25543997			CH933824;5480:10480			CH479184;6098520:6103520			KB452316;65534:70534			CH476176;7325:12325			CM002911;398878:403878			CH480840;680754:685754			KI419571;682895:687895			CH940649;7548689:7553689			CH964110;13542:18542			NW_007931086;34767:39767
CH903039.1;67:5067			KB462590;1809259:1814259			CH954178;11747474:11752474			KB459696;189908:194908			CM001516;18310259:18315259			CH933810;4762612:4767612			CH479239;41576:46576			KB450247;7556:12556			CH379064;2024948:2029948			CM002914;9908283:9913283			CH481105;8018:13018			KI419713;70588:75588			CH940663;147355:152355			CH964290;450715:455715			NW_007931098;3585:8585
CH902619.1;2014164:2019164			KB462000;280999:285999			CH954211;32491:37491			KB459615;1706739:1711739			CM001520;24778299:24783299			CH933816;72516:77516			CH479211;154149:159149			KB449907;174579:179579			CH379069;12400322:12405322			CM002910;18598439:18603439			CH481217;799:5799			KI419172;207420:212420			CH940647;20868100:20873100			CH964054;296500:301500			NC_024512;2136284:2141284
CH902626.1;341951:346951			KB462288;3225:8225			CH954360;8039:13039			KB458765;5276:10276			CM001520;751660:756660			CH933810;7273200:7278200			CH479255;163141:168141			KB448544;6259:11259			CH475532;425:5425			CM002910;6002963:6007963			CH481068;13339:18339			KI420009;1941337:1946337			CH940651;10306938:10311938			CH963851;965594:970594			NW_001844935;7588:12588
CH902768.1;29972:34972			KB462082;289577:294577			CH954193;75484:80484			KB459219;11339:16339			CM001519;486742:491742			CH933807;22927487:22932487			CH479246;39389:44389			KB452108;765:5765			CH475487;29676:34676			CM002914;2762494:2767494			CH480825;1967986:1972986			KI419168;38652:43652			CH940654;4288021:4293021			CH964289;5018745:5023745			NC_024512;805699:810699
CH904208.1;12:5012			KB462538;6282:11282			CH954279;348:5348			KB459304;2768:7768			CM001519;8945957:8950957			CH933810;7551944:7556944			CH479185;6039966:6044966			KB449814;30841:35841			CH673316;1141:6141			CM002914;2526072:2531072			CH480924;1240:6240			KI419189;11143:16143			CH940716;10079:15079			CH964284;252102:257102			AE014297;249549:254549
CH902617.1;20964977:20969977			KB462822;672002:677002			CH954177;12656111:12661111			KB459727;415648:420648			CM001520;24918054:24923054			CH933822;70477:75477			CH479205;259484:264484			KB450917;3896:8896			CH379063;6740561:6745561			CM002911;204011:209011			CH480825;557183:562183			KI419235;450506:455506			CH940649;11159499:11164499			CH963847;5577476:5582476			CP007106;3286048:3291048
CH902619.1;15564:20564			KB462456;479:5479			CH954180;7683203:7688203			KB459091;5793:10793			CM001520;7214617:7219617			CH933812;3167975:3172975			CH479183;4653393:4658393			KB450668;15453:20453			CH379065;1669477:1674477			CM002914;12447759:12452759			CH480823;2549474:2554474			KI421023;43085:48085			CH940647;23307187:23312187			CH964294;3753049:3758049			NT_037436;27291981:27296981
CH903663.1;2369:7369			KB462722;117293:122293			CH954196;75409:80409			KB458785;225:5225			CM001517;4371278:4376278			CH933808;1744022:1749022			CH479191;2186772:2191772			KB452559;10578:15578			CH379063;6162371:6167371			CM002911;14857836:14862836			CH480894;11620:16620			KI420596;47706:52706			CH940650;14751096:14756096			CH963859;5240:10240			NW_007931081;477:5477
CH902634.1;358341:363341			KB462377;114867:119867			CH954179;2026121:2031121			KB459834;943431:948431			CM001517;18960232:18965232			CH933808;157540:162540			CH479203;1134759:1139759			KB451039;18324:23324			CH475400;8070:13070			CM002912;10586937:10591937			CH480817;7576479:7581479			KI420362;1292515:1297515			CH940655;5108206:5113206			CH963851;4023053:4028053			CP007106;503583:508583
CH902622.1;1905568:1910568			KB462000;226758:231758			CH954278;38824:43824			KB459884;5301:10301			CM001517;23205540:23210540			CH933809;9425667:9430667			CH479196;897802:902802			KB452072;4613:9613			CH379063;5535749:5540749			CM002914;9696238:9701238			CH480816;1164281:1169281			KI420922;1416040:1421040			CH940709;100011:105011			CH964238;77748:82748			NW_007931092;9108:14108
CH902632.1;1273054:1278054			KB462172;18228:23228			CH954177;21615668:21620668			KB458996;30195:35195			CM001520;15387441:15392441			CH933810;14556156:14561156			CH479185;6001077:6006077			KB450744;3156:8156			CH379060;2211683:2216683			CM002911;2224762:2229762			CH480830;1601693:1606693			KI420708;26121:31121			CH940651;11608132:11613132			CH964278;765590:770590			CP007106;220409:225409
CH902629.1;719932:724932			KB462645;7766:12766			CH954183;1945375:1950375			KB459146;5050:10050			CM001520;27891521:27896521			CH933866;36477:41477			CH479196;1477853:1482853			KB451971;33386:38386			CH379064;3461077:3466077			CM002911;1722157:1727157			CH480831;1844417:1849417			KI419437;260438:265438			CH940651;1451723:1456723			CH964288;61707:66707			CP007106;1183180:1188180
CH902644.1;1112213:1117213			KB462201;18750:23750			CH954183;1398333:1403333			KB458756;7115:12115			CM001516;445773:450773			CH933812;4079052:4084052			CH479190;2418643:2423643			KB450813;1052:6052			CH475632;12682:17682			CM002910;19608247:19613247			CH480820;2825990:2830990			KI419149;2856940:2861940			CH940661;817841:822841			CH964251;3057607:3062607			CP007106;2026484:2031484
CH902623.1;922010:927010			KB462838;3947805:3952805			CH954182;336911:341911			KB459388;13786:18786			CM001518;20528006:20533006			CH933814;889934:894934			CH479217;322682:327682			KB449432;4084:9084			CM000070;30690069:30695069			CM002913;25905483:25910483			CH480821;2590852:2595852			KI420521;181:5181			CH940660;157707:162707			CH964251;1354623:1359623			CP007106;3570711:3575711
CH902632.1;123521:128521			KB462769;2405:7405			CH954323;669:5669			KB459786;21473:26473			CM001520;6227110:6232110			CH933809;18428903:18433903			CH479209;926448:931448			KB451007;5286:10286			CH475609;23365:28365			CM002910;20985347:20990347			CH480851;436856:441856			KI419354;407969:412969			CH940650;8059144:8064144			CH963983;12799:17799			CP007106;1658881:1663881
CH902625.1;3039833:3044833			KB462590;2271216:2276216			CH954567;3302:8302			KB459791;1194368:1199368			CM001517;25469103:25474103			CH933816;1536928:1541928			CH479198;857980:862980			KB452640;4457:9457			CM000070;25887098:25892098			CM002911;449429:454429			CH480850;435448:440448			KI419391;93165:98165			CH940647;21203502:21208502			CH964289;5224115:5229115			AE014296;24607164:24612164
CH902649.1;851903:856903			KB462018;13109:18109			CH954177;22201517:22206517			KB459348;1569:6569			CM001520;23821238:23826238			CH933810;5676566:5681566			CH479242;274703:279703			KB451027;5501:10501			CH379061;1312054:1317054			CM002910;22105653:22110653			CH480816;13802783:13807783			KI421042;20668:25668			CH940757;43835:48835			CH964092;52832:57832			CP007106;479690:484690
CH903793.1;2180:7180			KB462447;8651:13651			CH954351;2652:7652			KB459299;86586:91586			CM001518;22251927:22256927			CH933810;16033073:16038073			CH479192;1376379:1381379			KB452387;28888:33888			CM000071;18795462:18800462			CM002911;4714891:4719891			CH480825;2004317:2009317			KI419649;10230788:10235788			CH940651;11582980:11587980			CH961090;307:5307			NT_033777;15023:20023
CH902628.1;2317687:2322687			KB462863;12740:17740			CH954362;12014:17014			KB459886;1713695:1718695			CM001520;26151336:26156336			CH933814;1464672:1469672			CH479187;3921244:3926244			KB448999;3496:8496			CH475535;2707:7707			CM002913;11524039:11529039			CH480823;812335:817335			KI420009;1054219:1059219			CH940663;2072132:2077132			CH964168;447093:452093			CP007106;27857:32857
CH902647.1;1353:6353			KB462486;12070:17070			CH954215;4100:9100			KB459476;95:5095			CM001520;7235409:7240409			CH933924;8440:13440			CH479193;1047662:1052662			KB452332;293025:298025			CH379060;2768474:2773474			CM002913;6312645:6317645			CH480820;876073:881073			KI419149;4041874:4046874			CH940648;1249668:1254668			CH964169;1902:6902			NC_024512;243918:248918
CH902638.1;1059196:1064196			KB462117;2217:7217			CH954701;61:5061			KB459896;2165601:2170601			CM001518;11150568:11155568			CH933810;14301147:14306147			CH479291;38339:43339			KB452369;253466:258466			CH475609;51101:56101			CM002911;510616:515616			CH480929;6166:11166			KI420285;10892:15892			CH940649;5980652:5985652			CH963847;10043631:10048631			CP007111;3283:8283
CH902630.1;144097:149097			KB462719;2717795:2722795			CH954493;1811:6811			KB459391;12150:17150			CM001519;13473125:13478125			CH934646;412:5412			CH479222;61614:66614			KB448747;12468:17468			CH379070;7623410:7628410			CM002914;17535022:17540022			CH480819;1220021:1225021			KI419375;127698:132698			CH940651;10481373:10486373			CH963850;2772161:2777161			NC_004354;22977849:22982849
CH902675.1;136242:141242			KB461838;18172:23172			CH954182;816697:821697			KB459877;5896:10896			CM001519;857565:862565			CH933807;10200058:10205058			CH479185;444223:449223			KB452363;321903:326903			CM000071;11138927:11143927			CM002912;22977559:22982559			CH481240;1726:6726			KI419454;93696:98696			CH940651;495646:500646			CH964282;993789:998789			AE014298;23389833:23394833
CH902677.1;109169:114169			KB462843;76509:81509			CH954178;12181373:12186373			KB459685;2185781:2190781			CM001519;16667726:16672726			CH933815;1083581:1088581			CH479233;464774:469774			KB452577;45726:50726			CH379060;1162803:1167803			CM002911;6120857:6125857			CH480816;9653222:9658222			KI421344;10694:15694			CH940710;51594:56594			CH964175;23549:28549			NW_007931114;10230:15230
CH902706.1;20151:25151			KB462832;1666537:1671537			CH954187;5882:10882			KB459751;546644:551644			CM001516;9432714:9437714			CH933806;13890246:13895246			CH479273;115008:120008			KB450340;239:5239			CH379063;2848260:2853260			CM002911;7985505:7990505			CH481061;7765:12765			KI419829;194905:199905			CH940649;14785105:14790105			CH964278;467091:472091			NC_024512;821470:826470
CH902650.1;529079:534079			KB462620;31181:36181			CH954217;79058:84058			KB459397;2537:7537			CM001517;13430214:13435214			CH933809;12589319:12594319			CH479248;71930:76930			KB452316;405876:410876			CH379064;11705527:11710527			CM002913;4123758:4128758			CH480845;612611:617611			KI419740;38167:43167			CH940649;4610129:4615129			CH964239;5957151:5962151			CP007106;829288:834288
CH902617.1;10750096:10755096			KB462590;1000662:1005662			CH954181;13381052:13386052			KB459404;15697:20697			CM001518;21090829:21095829			CH933807;10437048:10442048			CH479249;258768:263768			KB451030;2967:7967			CH379064;4755013:4760013			CM002911;1738419:1743419			CH480818;6042031:6047031			KI419966;165887:170887			CH940661;1380917:1385917			CH963950;15208:20208			CP007106;3273821:3278821
CH902633.1;1532925:1537925			KB462463;1533569:1538569			CH954194;121359:126359			KB459125;1203:6203			CM001518;89226:94226			CH933809;323308:328308			CH479207;740275:745275			KB452185;742:5742			CH475481;83557:88557			CM002910;22337301:22342301			CH480816;12729150:12734150			KI419728;144225:149225			CH940919;3887:8887			CH964214;35940:40940			NC_024512;3286473:3291473
CH902629.1;93789:98789			KB462835;2230:7230			CH954204;63706:68706			KB459562;13062:18062			CM001516;5076141:5081141			CH933807;15729723:15734723			CH479182;4607392:4612392			KB452608;57868:62868			CH379064;10606517:10611517			CM002911;20763944:20768944			CH480823;3322078:3327078			KI421199;33343:38343			CH940650;18200398:18205398			CH964272;193459:198459			CP007106;1991376:1996376
CH902619.1;3022558:3027558			KB462825;60250:65250			CH954177;23134385:23139385			KB459198;4741:9741			CM001520;18510972:18515972			CH933811;1512205:1517205			CH479190;1644520:1649520			KB450437;36128:41128			CH379064;8762881:8767881			CM002910;22875911:22880911			CH480830;1551409:1556409			KI419810;11646:16646			CH940665;2005147:2010147			CH964278;416515:421515			NW_007931082;29333:34333
CH902625.1;2647230:2652230			KB462393;237:5237			CH954259;37677:42677			KB459685;720528:725528			CM001518;415852:420852			CH933811;3792154:3797154			CH479377;56667:61667			KB451920;146564:151564			CH379063;1684248:1689248			CM002913;19219281:19224281			CH480844;292064:297064			KI420964;14799:19799			CH940708;152795:157795			CH963851;81401:86401			AE014297;99659:104659
CH902618.1;20106831:20111831			KB462775;29846:34846			CH954180;1655042:1660042			KB458774;20806:25806			CM001520;12885736:12890736			CH933916;870:5870			CH479210;685172:690172			KB448699;5084:10084			CH475550;2824:7824			CM002914;17230248:17235248			CH480832;812651:817651			KI419338;243887:248887			CH940648;5616821:5621821			CH963445;4847:9847			NW_007931081;455:5455
CH902665.1;346818:351818			KB462429;131235:136235			CH954177;4761904:4766904			KB459503;11426:16426			CM001517;4120307:4125307			CH934053;1691:6691			CH479267;105514:110514			KB452331;88158:93158			CH475593;35971:40971			CM002910;23367690:23372690			CH480908;11017:16017			KI420555;41419:46419			CH940679;121550:126550			CH964227;32588:37588			AE014297;2430365:2435365
CH902633.1;971423:976423			KB462814;708999:713999			CH954275;39888:44888			KB459704;12284:17284			CM001517;15814935:15819935			CH933809;21725093:21730093			CH479199;445024:450024			KB452633;2871:7871			CH379063;1489003:1494003			CM002912;22604358:22609358			CH480989;20751:25751			KI419649;12772353:12777353			CH940651;11223056:11228056			CH963857;4167679:4172679			NC_024512;467876:472876
CH903620.1;1439:6439			KB462625;2693:7693			CH954178;25480312:25485312			KB459771;97706:102706			CM001518;6744172:6749172			CH934192;2165:7165			CH479193;1650956:1655956			KB449826;10729:15729			CH379070;3176444:3181444			CM002914;3453545:3458545			CH480824;448522:453522			KI419149;3915153:3920153			CH940648;16417404:16422404			CH964014;84388:89388			CP007120;43394:48394
CH902629.1;862146:867146			KB462348;31020:36020			CH954179;20745975:20750975			KB459890;138110:143110			CM001517;23337268:23342268			CH933808;48135:53135			CH479186;1372480:1377480			KB451735;205294:210294			CH475643;2168:7168			CM002911;14855447:14860447			CH480823;1158164:1163164			KI419149;10436832:10441832			CH941015;219:5219			CH964291;754021:759021			NC_024512;1990296:1995296
CH902673.1;180412:185412			KB462582;49986:54986			CH954180;11666301:11671301			KB459694;58848:63848			CM001520;14843895:14848895			CH933809;7632993:7637993			CH479183;6590371:6595371			KB451271;20755:25755			CM000071;253644:258644			CM002911;20606026:20611026			CH480815;4933449:4938449			KI420647;621803:626803			CH940651;7693841:7698841			CH963849;242711:247711			CP007080;70302:75302
CH902682.1;162600:167600			KB461927;28415:33415			CH954180;12311625:12316625			KB459913;29512:34512			CM001518;1961521:1966521			CH933806;2707284:2712284			CH479244;73280:78280			KB449537;6522:11522			CH475974;5185:10185			CM002914;5858370:5863370			CH480970;48837:53837			KI420066;503:5503			CH940653;4660015:4665015			CH964278;1236228:1241228			AE014296;24720166:24725166
CH902623.1;1860152:1865152			KB462819;1450434:1455434			CH954212;96690:101690			KB458935;15774:20774			CM001516;19532900:19537900			CH933813;2140532:2145532			CH479185;1003436:1008436			KB449269;6381:11381			CH475499;902:5902			CM002914;20456817:20461817			CH480949;357:5357			KI421088;924417:929417			CH940695;83485:88485			CH963943;2131:7131			CP007106;840022:845022
CH902629.1;1981726:1986726			KB461966;55134:60134			CH954770;103:5103			KB459612;531250:536250			CM001520;26966520:26971520			CH933817;1614751:1619751			CH479205;1122151:1127151			KB452214;40910:45910			CH379063;7942875:7947875			CM002910;22317030:22322030			CH480835;817303:822303			KI420397;508103:513103			CH940661;50091:55091			CH964291;4477752:4482752			NT_033777;2425202:2430202
CH903803.1;771:5771			KB462726;21511:26511			CH954179;20245116:20250116			KB459149;5223:10223			CM001520;10082118:10087118			CH933810;8062140:8067140			CH479182;774024:779024			KB449054;3433:8433			CH379062;761121:766121			CM002913;12466856:12471856			CH480986;22819:27819			KI420922;1939658:1944658			CH940647;14101142:14106142			CH964239;4036919:4041919			NC_024512;68588:73588
CH902623.1;2193163:2198163			KB462876;7643:12643			CH954180;15897294:15902294			KB459401;1517:6517			CM001519;6391571:6396571			CH933811;516187:521187			CH479587;9933:14933			KB449047;4310:9310			CH379063;7776155:7781155			CM002910;22861211:22866211			CH480864;43930:48930			KI419649;4219497:4224497			CH940658;2317622:2322622			CH964239;5408687:5413687			NC_024512;636104:641104
CH902698.1;127861:132861			KB462130;18045:23045			CH954182;3153172:3158172			KB459963;189803:194803			CM001520;5409718:5414718			CH933807;24388141:24393141			CH479191;544550:549550			KB449320;4127:9127			CM000070;6368476:6373476			CM002910;33889:38889			CH480815;1856378:1861378			KI419150;1683030:1688030			CH940673;677400:682400			CH964281;1449467:1454467			AE014297;809059:814059
CH902960.1;21803:26803			KB462641;15985:20985			CH954196;118568:123568			KB459571;723025:728025			CM001519;11279548:11284548			CH934506;2522:7522			CH479267;147955:152955			KB452513;91390:96390			CM000070;27134549:27139549			CM002910;18584325:18589325			CH480819;1130289:1135289			KI421348;163390:168390			CH940655;2517501:2522501			CH964154;637496:642496			CP007098;10373:15373
CH902657.1;372408:377408			KB462332;33008:38008			CH954199;104696:109696			KB459634;26636:31636			CM001517;4709264:4714264			CH933812;3290327:3295327			CH479266;102464:107464			KB451240;1341:6341			CH476101;4039:9039			CM002914;5943065:5948065			CH480831;320743:325743			KI420023;88523:93523			CH940647;8149203:8154203			CH963876;1282319:1287319			NC_024512;2918819:2923819
CH902666.1;111746:116746			KB461881;6378:11378			CH954214;44605:49605			KB459127;3030:8030			CM001518;1580687:1585687			CH933807;25800991:25805991			CH479182;3703997:3708997			KB449530;1824:6824			CH379069;13073043:13078043			CM002910;20061577:20066577			CH480839;342554:347554			KI421302;114465:119465			CH940772;390:5390			CH963930;105076:110076			CP007106;1616418:1621418
CH902619.1;1897760:1902760			KB461799;86594:91594			CH954181;7417876:7422876			KB459617;21037:26037			CM001520;6819446:6824446			CH933810;8587827:8592827			CH479386;22581:27581			KB451236;28033:33033			CH379068;363595:368595			CM002910;15145540:15150540			CH480876;2290:7290			KI419149;3311841:3316841			CH940648;2388292:2393292			CH964282;293698:298698			NC_024512;263352:268352
CH902626.1;4394543:4399543			KB462308;2413:7413			CH954197;38235:43235			KB459850;2618:7618			CM001517;22450841:22455841			CH934525;640:5640			CH479251;121030:126030			KB450611;3327:8327			CH379063;2232488:2237488			CM002913;15281457:15286457			CH480857;221326:226326			KI421231;30327:35327			CH940729;40510:45510			CH964239;366064:371064			AE014298;22853565:22858565
CH902665.1;100473:105473			KB462769;15180:20180			CH954177;13069964:13074964			KB459531;5259:10259			CM001516;14435268:14440268			CH933810;15069137:15074137			CH479200;1440346:1445346			KB450565;5187:10187			CH379059;969321:974321			CM002911;732483:737483			CH480837;364393:369393			KI421404;20394:25394			CH940656;1202013:1207013			CH964242;66938:71938			NC_024512;3286163:3291163
CH902648.1;604923:609923			KB461871;6632:11632			CH954180;7968025:7973025			KB459691;2424025:2429025			CM001520;18924760:18929760			CH933863;79009:84009			CH479181;3166334:3171334			KB450455;6777:11777			CH379061;2359983:2364983			CM002914;6089627:6094627			CH480883;56281:61281			KI420558;45713:50713			CH940651;5340110:5345110			CH964213;126664:131664			NC_024512;3267456:3272456
CH902625.1;3241486:3246486			KB462590;2041174:2046174			CH954179;14283947:14288947			KB459184;18516:23516			CM001516;184268:189268			CH933811;3410708:3415708			CH479226;18456:23456			KB450622;63746:68746			CM000071;710702:715702			CM002913;3025406:3030406			CH480815;1583786:1588786			KI419397;110159:115159			CH940652;1859272:1864272			CH964011;1205:6205			NW_007931073;8962:13962
CH902705.1;5127:10127			KB461843;5797:10797			CH954279;39440:44440			KB459850;48372:53372			CM001520;22822698:22827698			CH933817;34753:39753			CH479213;853617:858617			KB452284;30171:35171			CH379060;11222959:11227959			CM002914;17185087:17190087			CH480889;123487:128487			KI421190;14608:19608			CH940653;4334456:4339456			CH964294;1198407:1203407			CP007106;2865556:2870556
CH902647.1;337312:342312			KB462647;3854:8854			CH954180;1639114:1644114			KB459784;2733:7733			CM001517;10275510:10280510			CH934533;179:5179			CH479232;67059:72059			KB448503;12455:17455			CH379070;3750003:3755003			CM002912;12502659:12507659			CH480832;1435396:1440396			KI419396;57844:62844			CH940649;17991965:17996965			CH963920;467793:472793			NC_024512;501544:506544
CH902624.1;1711427:1716427			KB462837;499:5499			CH954661;169:5169			KB459497;521311:526311			CM001519;6476488:6481488			CH933810;8463034:8468034			CH479185;2324494:2329494			KB450879;15336:20336			CH379060;1930223:1935223			CM002910;9505923:9510923			CH480819;1541243:1546243			KI421017;98646:103646			CH940666;757221:762221			CH963985;16904:21904			CP007106;3541980:3546980
CH902625.1;3604448:3609448			KB462442;219:5219			CH954177;4238426:4243426			KB459324;8912:13912			CM001518;31625087:31630087			CH934152;3582:8582			CH479179;4180005:4185005			KB452345;95137:100137			CH475668;19009:24009			CM002910;23424458:23429458			CH480908;84237:89237			KI420647;4642865:4647865			CH940650;9377488:9382488			CH964196;46160:51160			AE014297;2522740:2527740
CH902628.1;2747750:2752750			KB461892;26007:31007			CH954180;5356656:5361656			KB459396;17874:22874			CM001517;20719514:20724514			CH933809;10146401:10151401			CH479204;614494:619494			KB449638;23447:28447			CH475466;71:5071			CM002913;3150819:3155819			CH480816;1636812:1641812			KI420009;118086:123086			CH940653;3779819:3784819			CH964232;4470561:4475561			NT_037436;24593293:24598293
CH902645.1;964369:969369			KB462109;1669:6669			CH954195;450:5450			KB459771;437023:442023			CM001516;14094652:14099652			CH933807;29887495:29892495			CH479361;243:5243			KB448713;11877:16877			CH379069;8386426:8391426			CM002911;923759:928759			CH480850;357411:362411			KI419149;9857305:9862305			CH940647;3285514:3290514			CH964281;868448:873448			NT_033777;38520:43520
CH902618.1;15040609:15045609			KB462345;2532:7532			CH954185;459632:464632			KB459966;7606:12606			CM001518;2630239:2635239			CH933812;1624583:1629583			CH479207;3009:8009			KB451251;3859:8859			CH475839;872:5872			CM002914;3798731:3803731			CH480830;715176:720176			KI419355;177813:182813			CH940650;13822089:13827089			CH964282;837730:842730			NT_033778;352367:357367
CH902678.1;64947:69947			KB462805;7192:12192			CH954180;5511080:5516080			KB459905;24823:29823			CM001520;14861023:14866023			CH933821;236833:241833			CH479202;1428802:1433802			KB451322;30892:35892			CH475400;9899:14899			CM002910;501389:506389			CH481182;3870:8870			KI419499;152001:157001			CH940648;10203102:10208102			CH964286;2661918:2666918			AE014297;71848:76848
CH902627.1;102381:107381			KB462602;278844:283844			CH954179;19094782:19099782			KB459750;6304:11304			CM001519;11172069:11177069			CH933810;14323939:14328939			CH479181;4210058:4215058			KB451172;7282:12282			CH379061;1281303:1286303			CM002912;17720910:17725910			CH480816;2516184:2521184			KI419235;2372071:2377071			CH940678;413139:418139			CH964289;2712610:2717610			NC_024512;1021094:1026094
CH903610.1;2202:7202			KB462692;308437:313437			CH954178;236178:241178			KB459398;48:5048			CM001516;1080014:1085014			CH933814;403846:408846			CH479179;10197814:10202814			KB450759;946:5946			CH475945;4879:9879			CM002910;875789:880789			CH480815;18328698:18333698			KI419408;8060:13060			CH940665;537829:542829			CH962658;7739:12739			CP007106;332909:337909
CH902627.1;3896982:3901982			KB462762;565:5565			CH954199;8223:13223			KB459688;89098:94098			CM001516;8286375:8291375			CH933811;3282443:3287443			CH479196;214247:219247			KB451295;15344:20344			CH379069;1515777:1520777			CM002912;23085318:23090318			CH480835;802606:807606			KI419842;179545:184545			CH940648;11276539:11281539			CH964287;181445:186445			NT_033778;311564:316564
CH902698.1;6565:11565			KB462314;10566:15566			CH954207;6801:11801			KB459109;44927:49927			CM001519;11811002:11816002			CH933827;433:5433			CH479202;681049:686049			KB450289;27454:32454			CH475589;7141:12141			CM002914;16270763:16275763			CH480820;965910:970910			KI421201;2722014:2727014			CH940670;280267:285267			CH963876;784379:789379			AE014297;3021876:3026876
CH902630.1;2279042:2284042			KB461874;10662:15662			CH954511;293:5293			KB459621;298728:303728			CM001516;1068307:1073307			CH933847;5606:10606			CH479225;501106:506106			KB451201;8485:13485			CH475416;6382:11382			CM002914;17696297:17701297			CH480838;312828:317828			KI419150;1561764:1566764			CH940665;511693:516693			CH964239;8207580:8212580			NW_007931086;31606:36606
CH902974.1;11101:16101			KB462392;743:5743			CH954196;62744:67744			KB459894;25751:30751			CM001516;3491857:3496857			CH933811;3062632:3067632			CH479217;322470:327470			KB448823;3126:8126			CM000070;4144944:4149944			CM002913;14626714:14631714			CH480817;662749:667749			KI421088;914502:919502			CH940659;894879:899879			CH962308;946:5946			NW_007931085;4038:9038
CH902626.1;402392:407392			KB461887;5406:10406			CH954244;22032:27032			KB459607;1254213:1259213			CM001518;3582995:3587995			CH933828;18079:23079			CH479193;1922465:1927465			KB450967;29920:34920			CH379064;6646980:6651980			CM002912;18653619:18658619			CH480816;9351246:9356246			KI419235;744389:749389			CH940651;6501384:6506384			CH964284;965390:970390			NT_033778;872582:877582
CH902652.1;325237:330237			KB462235;30169:35169			CH954183;2266215:2271215			KB459624;594029:599029			CM001519;1393725:1398725			CH933810;5572530:5577530			CH479180;8078949:8083949			KB452502;59773:64773			CH475572;8347:13347			CM002910;12627259:12632259			CH481414;1246:6246			KI419442;564806:569806			CH940668;395987:400987			CH963925;2505747:2510747			CP007090;41781:46781
CH902622.1;2342413:2347413			KB462835;42064:47064			CH954183;1562852:1567852			KB459589;1185856:1190856			CM001516;9931574:9936574			CH933836;41085:46085			CH479475;7276:12276			KB449596;4435:9435			CH675636;1215:6215			CM002913;296412:301412			CH480819;5004059:5009059			KI419934;33435:38435			CH940653;1295455:1300455			CH964239;8009653:8014653			AE013599;10216058:10221058
CH902641.1;325259:330259			KB462860;5864:10864			CH954179;2935637:2940637			KB459684;208185:213185			CM001518;4057938:4062938			CH933806;18178530:18183530			CH479213;232913:237913			KB452468;46413:51413			CH475969;95321:100321			CM002914;18955254:18960254			CH480816;282526:287526			KI420009;431939:436939			CH940653;4855375:4860375			CH964239;811032:816032			CP007113;14534:19534
CH902656.1;5707:10707			KB462460;5339535:5344535			CH954285;84:5084			KB459420;22:5022			CM001520;1784617:1789617			CH934188;2788:7788			CH479201;1158768:1163768			KB450343;8253:13253			CM000071;16409567:16414567			CM002910;21482328:21487328			CH480887;16519:21519			KI420362;1801636:1806636			CH940651;2742661:2747661			CH964239;9905243:9910243			CP007106;1236194:1241194
CH902626.1;2336435:2341435			KB462617;5643:10643			CH954239;2059:7059			KB459816;33424:38424			CM001520;9495583:9500583			CH933809;23235862:23240862			CH479213;598350:603350			KB452482;200893:205893			CH475798;4218:9218			CM002911;2297834:2302834			CH480822;114875:119875			KI420362;4387156:4392156			CH940660;840151:845151			CH964239;3788371:3793371			CP007080;17630:22630
CH902621.1;313357:318357			KB462123;2664:7664			CH954245;13657:18657			KB459560;7284:12284			CM001517;24175948:24180948			CH933880;49060:54060			CH479188;1212083:1217083			KB450132;4233:9233			CH379070;5455826:5460826			CM002911;7871138:7876138			CH480835;671095:676095			KI419149;10208657:10213657			CH940697;110696:115696			CH964294;1619345:1624345			NW_007931119;17082:22082
CH902640.1;778873:783873			KB462701;2892:7892			CH954182;1153221:1158221			KB459493;11768:16768			CM001517;24130351:24135351			CH933808;619528:624528			CH479200;633897:638897			KB451405;2686:7686			CM000070;25640594:25645594			CM002911;11152200:11157200			CH480825;2307270:2312270			KI419149;8398368:8403368			CH940653;1397154:1402154			CH963925;4179991:4184991			CP007106;1073317:1078317
CH902617.1;20655834:20660834			KB462716;27016:32016			CH954177;6214719:6219719			KB459654;62099:67099			CM001517;15831749:15836749			CH934232;2271:7271			CH479226;230753:235753			KB450900;13459:18459			CH379069;1084305:1089305			CM002911;336084:341084			CH480913;56445:61445			KI419235;835989:840989			CH940652;4445239:4450239			CH964214;160453:165453			NC_024512;2178378:2183378
CH902626.1;3906496:3911496			KB462311;17084:22084			CH954237;66337:71337			KB459350;54133:59133			CM001516;3021161:3026161			CH933814;1925540:1930540			CH479196;1377205:1382205			KB448558;6282:11282			CM000070;17983550:17988550			CM002912;11000445:11005445			CH480823;1737241:1742241			KI419728;121386:126386			CH940661;2506129:2511129			CH964251;42755:47755			CP007106;2730094:2735094
CH902635.1;867630:872630			KB462062;1692:6692			CH954484;4363:9363			KB459549;114514:119514			CM001519;14653446:14658446			CH933816;2388076:2393076			CH479257;211051:216051			KB449596;4922:9922			CH379064;341330:346330			CM002910;19597141:19602141			CH480829;1307896:1312896			KI419293;112298:117298			CH940692;197248:202248			CH964278;616466:621466			NC_024512;1014673:1019673
CH902618.1;9576959:9581959			KB462704;102:5102			CH954179;20935563:20940563			KB458990;9033:14033			CM001516;16755352:16760352			CH933978;31593:36593			CH479273;98192:103192			KB450275;13249:18249			CH475468;88:5088			CM002911;55832:60832			CH480837;360929:365929			KI419258;157050:162050			CH940649;3133331:3138331			CH963920;786655:791655			NC_024512;1657922:1662922
CH902687.1;949:5949			KB462590;559656:564656			CH954180;2715564:2720564			KB459573;6729:11729			CM001518;336091:341091			CH933808;4346486:4351486			CH479217;651907:656907			KB450444;5006:10006			CH379069;8841769:8846769			CM002911;2269765:2274765			CH480859;89986:94986			KI420649;237217:242217			CH940655;4766173:4771173			CH963850;1923804:1928804			NT_033778;8890:13890
CH902623.1;788397:793397			KB462687;12357:17357			CH954250;36289:41289			KB459897;222860:227860			CM001518;83934:88934			CH933814;219050:224050			CH479182;3842455:3847455			KB452211;4063:9063			CM000071;17920224:17925224			CM002911;9989511:9994511			CH480815;4834925:4839925			KI420009;9548028:9553028			CH940657;134392:139392			CH963857;2922134:2927134			NC_024512;1020114:1025114
CH902625.1;408317:413317			KB461806;4996:9996			CH954355;10759:15759			KB459808;282359:287359			CM001518;3322247:3327247			CH934130;3792:8792			CH479815;67:5067			KB450353;23627:28627			CH475524;2125:7125			CM002914;18776027:18781027			CH480815;14343108:14348108			KI421019;25362:30362			CH940686;191843:196843			CH964280;111613:116613			CP007106;2428439:2433439
CH903616.1;2242:7242			KB462122;665:5665			CH954184;956112:961112			KB459339;2922:7922			CM001518;5992516:5997516			CH933955;37277:42277			CH479191;687183:692183			KB451846;3059:8059			CH379069;10784343:10789343			CM002910;20782055:20787055			CH480832;54249:59249			KI420234;216233:221233			CH940651;562371:567371			CH964234;37710:42710			NW_007931098;2779:7779
CH902617.1;5139094:5144094			KB462463;4106428:4111428			CH954278;38985:43985			KB459345;24881:29881			CM001517;2401707:2406707			CH933809;14828572:14833572			CH479185;2988140:2993140			KB451832;10475:15475			CH475596;14503:19503			CM002912;8679108:8684108			CH480877;99449:104449			KI420647;2585606:2590606			CH940659;1207327:1212327			CH964214;1204753:1209753			NC_024512;489013:494013
CH902619.1;17508045:17513045			KB462533;3579:8579			CH954184;674801:679801			KB459876;109819:114819			CM001517;4493057:4498057			CH933806;21379251:21384251			CH479187;2677828:2682828			KB452326;343476:348476			CH475552;5203:10203			CM002912;21238912:21243912			CH480820;2003399:2008399			KI420019;105803:110803			CH940663;2133531:2138531			CH964185;6388:11388			NT_033777;179312:184312
CH902621.1;4579900:4584900			KB462590;2535922:2540922			CH954178;8666903:8671903			KB459918;8334:13334			CM001516;3445492:3450492			CH933807;14361201:14366201			CH479264;35396:40396			KB451780;36317:41317			CH475483;13235:18235			CM002912;464666:469666			CH480971;29281:34281			KI421407;126764:131764			CH940648;5097421:5102421			CH963876;2259321:2264321			AE013599;1714305:1719305
CH902632.1;2605904:2610904			KB462290;15461:20461			CH954179;19278340:19283340			KB459949;39880:44880			CM001520;8473011:8478011			CH933808;18750413:18755413			CH479180;7881854:7886854			KB448794;5298:10298			CH379059;852202:857202			CM002914;18800652:18805652			CH480817;7331132:7336132			KI420362;5336002:5341002			CH940647;9050379:9055379			CH963945;1206:6206			CP007106;1260052:1265052
CH902638.1;171032:176032			KB462428;51418:56418			CH954181;2273290:2278290			KB459546;1009:6009			CM001516;17904862:17909862			CH933811;4018695:4023695			CH479230;391290:396290			KB452126;32525:37525			CH475431;16875:21875			CM002914;5043883:5048883			CH480843;168642:173642			KI419650;537581:542581			CH940651;8100273:8105273			CH964033;11693:16693			CP007106;1793703:1798703
CH902619.1;10007757:10012757			KB461921;28049:33049			CH954180;6905420:6910420			KB459222;2832:7832			CM001517;25145541:25150541			CH933807;3724779:3729779			CH479197;1733273:1738273			KB452158;22335:27335			CH475945;6250:11250			CM002912;4238332:4243332			CH480841;289556:294556			KI419649;948326:953326			CH940681;74802:79802			CH964251;1090051:1095051			NT_033777;2450848:2455848
CH902621.1;6333299:6338299			KB462287;130071:135071			CH954311;695:5695			KB459312;2564:7564			CM001517;24825764:24830764			CH933839;116078:121078			CH479179;3991211:3996211			KB450661;24012:29012			CH379070;1141942:1146942			CM002912;4765634:4770634			CH480857;153842:158842			KI419235;106960:111960			CH940671;560595:565595			CH964183;680824:685824			CP007106;117508:122508
CH902618.1;23209170:23214170			KB462883;19736:24736			CH954178;8508067:8513067			KB459687;289427:294427			CM001519;6808089:6813089			CH933810;8686147:8691147			CH479186;1275950:1280950			KB450058;3121:8121			CH379058;3551779:3556779			CM002912;12544272:12549272			CH480820;4755604:4760604			KI419589;42509:47509			CH940651;7460545:7465545			CH963849;1984550:1989550			NW_001844996;10570:15570
CH903537.1;918:5918			KB462512;12317:17317			CH954273;412:5412			KB459346;1573:6573			CM001518;31989478:31994478			CH933815;419726:424726			CH479180;2143813:2148813			KB449828;12054:17054			CH379063;4750299:4755299			CM002913;4250438:4255438			CH480971;36045:41045			KI420363;51040:56040			CH940651;3820216:3825216			CH964256;48919:53919			NC_024512;3284316:3289316
CH902618.1;2537672:2542672			KB462126;16635:21635			CH954181;8450993:8455993			KB459312;24010:29010			CM001517;15497372:15502372			CH933806;20187924:20192924			CH479290;76292:81292			KB452391;64014:69014			CH379063;4927204:4932204			CM002911;17648915:17653915			CH480815;21042556:21047556			KI421318;36392:41392			CH940652;8157712:8162712			CH964261;72779:77779			CP007109;1246:6246
CH902653.1;617947:622947			KB462590;3331557:3336557			CH954179;17077:22077			KB459889;20890:25890			CM001517;14353117:14358117			CH933816;2052629:2057629			CH479180;8097371:8102371			KB452487;351292:356292			CH379058;2720107:2725107			CM002910;20302660:20307660			CH480825;1458273:1463273			KI420009;2679902:2684902			CH940701;103234:108234			CH964095;2099058:2104058			AE013599;662510:667510
CH902647.1;395480:400480			KB462594;11441:16441			CH954179;17984572:17989572			KB459371;7247:12247			CM001520;9895338:9900338			CH933822;87010:92010			CH479188;2374803:2379803			KB452356;82865:87865			CH379060;2603634:2608634			CM002911;1351411:1356411			CH480825;1275918:1280918			KI421109;24721:29721			CH940733;41855:46855			CH964195;14592:19592			CP007106;304929:309929
CH902625.1;3499999:3504999			KB462367;50954:55954			CH954724;2382:7382			KB459858;3273:8273			CM001517;431498:436498			CH933808;22636692:22641692			CH479194;1815906:1820906			KB451005;164435:169435			CH475521;28477:33477			CM002914;9960411:9965411			CH480818;2758143:2763143			KI419655;175741:180741			CH940649;14521412:14526412			CH964237;26203:31203			NW_007931114;17410:22410
CH902637.1;999292:1004292			KB462366;55754:60754			CH954180;5703559:5708559			KB459701;1952580:1957580			CM001517;23494162:23499162			CH934094;8553:13553			CH479183;6891774:6896774			KB451331;483:5483			CM000071;4963521:4968521			CM002912;2659447:2664447			CH480868;4102:9102			KI419235;3900825:3905825			CH940655;2563889:2568889			CH962024;24534:29534			AE014297;762577:767577
CH902617.1;5382005:5387005			KB461863;12789:17789			CH954197;127934:132934			KB458869;3456:8456			CM001521;603184:608184			CH933813;851483:856483			CH479199;463613:468613			KB450881;734:5734			CH379062;1637461:1642461			CM002912;7221326:7226326			CH480824;1833368:1838368			KI420794;16092:21092			CH940653;2595666:2600666			CH963847;7671377:7676377			NW_001845024;9759:14759
CH902928.1;10873:15873			KB462895;863422:868422			CH954378;2260:7260			KB459596;4804:9804			CM001519;1390770:1395770			CH934112;3849:8849			CH479180;4535683:4540683			KB448462;9292:14292			CM000071;1680111:1685111			CM002912;14738321:14743321			CH480815;11420849:11425849			KI419819;83723:88723			CH940663;1925380:1930380			CH963870;23984:28984			CP007106;1014497:1019497
CH903068.1;4968:9968			KB462641;3831:8831			CH954177;3629086:3634086			KB459791;1866098:1871098			CM001516;3043747:3048747			CH933808;25339291:25344291			CH479182;1540922:1545922			KB451736;19327:24327			CM000071;11225637:11230637			CM002914;3066077:3071077			CH481038;5960:10960			KI419338;109396:114396			CH940655;3667955:3672955			CH964276;935618:940618			CP007106;485578:490578
CH902642.1;1276296:1281296			KB462822;30982:35982			CH954378;9187:14187			KB459897;3595:8595			CM001520;6756252:6761252			CH933807;4918907:4923907			CH479179;3089450:3094450			KB451891;6900:11900			CH379070;4599213:4604213			CM002914;17978774:17983774			CH480818;4844895:4849895			KI419233;23641:28641			CH940650;9672003:9677003			CH964282;5075584:5080584			CP007083;9959:14959
CH903497.1;2044:7044			KB462719;892976:897976			CH954178;22888327:22893327			KB459634;510791:515791			CM001518;27953389:27958389			CH933810;6781067:6786067			CH479192;1170711:1175711			KB449706;5164:10164			CH379069;6352201:6357201			CM002914;1027803:1032803			CH480825;2920393:2925393			KI420762;10068:15068			CH940647;12744424:12749424			CH964234;39076:44076			CP007106;551176:556176
CH902655.1;13067:18067			KB462840;70886:75886			CH954180;2888503:2893503			KB459193;9820:14820			CM001518;9103433:9108433			CH933809;4334880:4339880			CH479226;108204:113204			KB449802;4910:9910			CM000070;24361788:24366788			CM002912;23430792:23435792			CH480818;5072360:5077360			KI421119;240438:245438			CH940648;5601172:5606172			CH964289;1436864:1441864			AE013599;15624967:15629967
CH903372.1;2762:7762			KB461948;2387:7387			CH954177;25277575:25282575			KB459004;1694:6694			CM001516;20392362:20397362			CH933806;24489112:24494112			CH479196;1242742:1247742			KB449666;15002:20002			CM000071;577142:582142			CM002910;20686499:20691499			CH480821;2590700:2595700			KI419149;15636216:15641216			CH940653;3737228:3742228			CH959574;464:5464			CP007071;136:5136
CH902721.1;85360:90360			KB461818;6184:11184			CH954232;5954:10954			KB459298;140:5140			CM001518;1563794:1568794			CH934175;3241:8241			CH479179;9493415:9498415			KB451274;1704:6704			CH379059;687363:692363			CM002914;1349502:1354502			CH480815;15118845:15123845			KI420010;20797:25797			CH940656;508961:513961			CH964284;1698:6698			CP007106;183197:188197
CH902627.1;807978:812978			KB462891;5349:10349			CH954722;263:5263			KB459233;10578:15578			CM001519;11291484:11296484			CH933809;3628742:3633742			CH479206;195159:200159			KB451950;47510:52510			CH675346;53305:58305			CM002910;20479432:20484432			CH480820;99314:104314			KI419443;74243:79243			CH940649;5749211:5754211			CH964278;994487:999487			NT_033778;17238:22238
CH903313.1;3179:8179			KB462094;50405:55405			CH954178;24496166:24501166			KB459914;26992:31992			CM001517;17232905:17237905			CH933810;10044799:10049799			CH479585;6471:11471			KB451947;34413:39413			CH379061;5607104:5612104			CM002913;863583:868583			CH480823;1513089:1518089			KI419887;803179:808179			CH940651;2126944:2131944			CH964262;91113:96113			AE014298;22264611:22269611
CH902654.1;659943:664943			KB462861;14516:19516			CH954180;2306223:2311223			KB459381;8077:13077			CM001518;25246894:25251894			CH933815;547402:552402			CH479180;8907106:8912106			KB452612;25966:30966			CH675346;36087:41087			CM002910;22203695:22208695			CH480819;1278970:1283970			KI421279;106481:111481			CH940658;1358146:1363146			CH964272;248514:253514			NT_037436;27538662:27543662
CH903035.1;4901:9901			KB462557;21711:26711			CH954179;22554498:22559498			KB459886;1738489:1743489			CM001519;15623687:15628687			CH933880;951:5951			CH479184;4681798:4686798			KB450735;12847:17847			CM000070;6135885:6140885			CM002914;4563238:4568238			CH480820;5687687:5692687			KI420009;7364959:7369959			CH940655;3640285:3645285			CH960973;577:5577			CP007106;1677414:1682414
CH902623.1;1880342:1885342			KB462840;62711:67711			CH954178;8712242:8717242			KB458891;21026:26026			CM001520;17049531:17054531			CH933807;1279253:1284253			CH479506;9241:14241			KB449291;100710:105710			CH379060;11102333:11107333			CM002911;745185:750185			CH480844;190513:195513			KI419309;5161:10161			CH940666;492741:497741			CH963876;223925:228925			NW_007931078;56916:61916
CH902653.1;20034:25034			KB462245;10623:15623			CH954307;5599:10599			KB459807;21931:26931			CM001520;22637507:22642507			CH933808;19514420:19519420			CH479202;1053090:1058090			KB449975;8039:13039			CH379064;7032481:7037481			CM002914;8586177:8591177			CH480844;118424:123424			KI421083;18965:23965			CH940650;6479341:6484341			CH963855;34733:39733			NT_037436;27008645:27013645
CH902636.1;694986:699986			KB461779;3120:8120			CH954219;7602:12602			KB459808;900855:905855			CM001517;23424095:23429095			CH933812;2918758:2923758			CH479210;851477:856477			KB449891;4116:9116			CH379065;88086:93086			CM002914;9519503:9524503			CH480835;234014:239014			KI419418;177536:182536			CH940662;1633639:1638639			CH964276;1267182:1272182			CP007106;3550030:3555030
CH902690.1;79428:84428			KB462340;13442:18442			CH954269;40403:45403			KB459876;1255793:1260793			CM001517;15171760:15176760			CH933811;3040652:3045652			CH479182;5834697:5839697			KB448726;5273:10273			CH475605;9431:14431			CM002910;22757846:22762846			CH480823;2423381:2428381			KI419552;112407:117407			CH940648;11244264:11249264			CH964101;2407010:2412010			AE014296;26944438:26949438
CH902727.1;44341:49341			KB462428;595:5595			CH954180;1573254:1578254			KB459085;11148:16148			CM001520;15425529:15430529			CH933808;24974772:24979772			CH479188;521354:526354			KB451904;4019:9019			CH475450;12787:17787			CM002914;18543941:18548941			CH480825;28180:33180			KI420009;10663079:10668079			CH940651;7827173:7832173			CH963857;3151113:3156113			DS483707;10396:15396
CH902709.1;1013:6013			KB462601;56950:61950			CH954243;27421:32421			KB459880;341581:346581			CM001517;18999077:19004077			CH934013;2187:7187			CH479838;64:5064			KB450938;6523:11523			CM000071;16729290:16734290			CM002910;5526350:5531350			CH480905;117740:122740			KI421017;358068:363068			CH940647;15266712:15271712			CH964278;1512639:1517639			NC_024512;1293785:1298785
CH902618.1;7953321:7958321			KB462394;1051397:1056397			CH954953;40:5040			KB459436;4943:9943			CM001517;10568647:10573647			CH933980;37468:42468			CH479205;814935:819935			KB449654;4384:9384			CM000071;1773790:1778790			CM002910;21782694:21787694			CH480828;1350001:1355001			KI420009;5655173:5660173			CH940655;999546:1004546			CH964281;32591:37591			NC_024512;29512:34512
CH902727.1;42133:47133			KB462629;7256:12256			CH954180;14506045:14511045			KB459631;852537:857537			CM001520;12902104:12907104			CH933810;3692334:3697334			CH479186;241486:246486			KB452071;50178:55178			CH379060;4378845:4383845			CM002913;3025818:3030818			CH480820;4022552:4027552			KI420217;108824:113824			CH940650;16667166:16672166			CH964278;514087:519087			AE014297;2465011:2470011
CH902631.1;2517359:2522359			KB462838;3326280:3331280			CH954178;23986890:23991890			KB458740;161068:166068			CM001520;6975480:6980480			CH933827;59933:64933			CH479216;19430:24430			KB451800;56498:61498			CH379070;5418335:5423335			CM002914;2833861:2838861			CH480824;79498:84498			KI420491;248064:253064			CH940649;2048796:2053796			CH964071;18001:23001			AE014298;22472430:22477430
CH902686.1;124583:129583			KB462564;139602:144602			CH954183;976520:981520			KB459427;12773:17773			CM001518;4938762:4943762			CH933813;2441853:2446853			CH479192;1024331:1029331			KB451958;264:5264			CH475461;1646:6646			CM002911;2081041:2086041			CH480830;716690:721690			KI421302;20776:25776			CH940658;2346519:2351519			CH964183;456670:461670			NC_024512;2094299:2099299
CH902632.1;2620871:2625871			KB462646;5861524:5866524			CH955005;171:5171			KB459811;16878:21878			CM001519;10717226:10722226			CH933818;71757:76757			CH479199;391523:396523			KB449175;1222:6222			CH379060;4149653:4154653			CM002910;5432549:5437549			CH480830;432258:437258			KI420056;559539:564539			CH940660;2496207:2501207			CH964095;6217738:6222738			NC_024512;2078181:2083181
CH902620.1;15059776:15064776			KB462304;1159:6159			CH954200;2159:7159			KB458758;772:5772			CM001517;15461510:15466510			CH933810;467927:472927			CH479184;1317993:1322993			KB451658;72732:77732			CH379070;5627903:5632903			CM002914;6946416:6951416			CH480820;1460125:1465125			KI421065;33146:38146			CH940671;383304:388304			CH964286;1888734:1893734			CP007106;161043:166043
CH902769.1;13664:18664			KB462595;166473:171473			CH954634;1547:6547			KB459739;4133:9133			CM001519;10418207:10423207			CH933808;2215511:2220511			CH479185;2782311:2787311			KB449549;3208:8208			CM000070;8613674:8618674			CM002911;7325036:7330036			CH480830;726968:731968			KI419447;45288:50288			CH940651;148764:153764			CH963876;2158870:2163870			AE014297;2530475:2535475
CH902884.1;37731:42731			KB462804;2222:7222			CH954177;24187644:24192644			KB459297;26377:31377			CM001520;25824485:25829485			CH933806;6340660:6345660			CH479192;487478:492478			KB449743;8305:13305			CM000070;9794117:9799117			CM002911;7399570:7404570			CH480823;1972372:1977372			KI419354;99503:104503			CH940649;15030132:15035132			CH963849;5557618:5562618			AE014297;2097069:2102069
CH902617.1;14639466:14644466			KB462522;8032:13032			CH954244;61650:66650			KB459679;7672:12672			CM001518;25554664:25559664			CH933806;1134279:1139279			CH479191;1550713:1555713			KB450976;7753:12753			CH379060;7702686:7707686			CM002912;21730900:21735900			CH480883;14328:19328			KI419149;1267934:1272934			CH940655;5028175:5033175			CH963851;1750444:1755444			CP007084;38297:43297
CH902623.1;400632:405632			KB462429;49536:54536			CH954228;5307:10307			KB459897;204831:209831			CM001517;10040699:10045699			CH933807;28691089:28696089			CH479219;34628:39628			KB450871;14447:19447			CH379069;8758801:8763801			CM002913;13253302:13258302			CH480819;1296292:1301292			KI420362;1541174:1546174			CH940651;11052307:11057307			CH963122;6826:11826			CP007106;2429047:2434047
CH902665.1;426703:431703			KB462879;6404:11404			CH954185;486089:491089			KB459026;5202:10202			CM001520;6551207:6556207			CH933816;154850:159850			CH479196;1302431:1307431			KB452529;6069:11069			CH379064;9450548:9455548			CM002911;16692383:16697383			CH480845;496909:501909			KI420817;11241:16241			CH940666;1136102:1141102			CH959520;3684:8684			NC_024512;3026327:3031327
CH902671.1;84467:89467			KB462870;26392:31392			CH954204;90408:95408			KB459689;3752:8752			CM001517;28604871:28609871			CH933820;49418:54418			CH479225;490191:495191			KB450132;5885:10885			CM000070;20161176:20166176			CM002910;22037687:22042687			CH481058;10502:15502			KI421251;20978:25978			CH940692;46973:51973			CH964286;2375058:2380058			NC_024512;2859369:2864369
CH903343.1;3656:8656			KB462590;1683428:1688428			CH954180;7883153:7888153			KB459364;11708:16708			CM001516;461257:466257			CH933817;1435033:1440033			CH479180;5475151:5480151			KB449854;10341:15341			CM000070;9852656:9857656			CM002910;21433566:21438566			CH480816;7796041:7801041			KI420647;4618028:4623028			CH940673;211214:216214			CH964095;3026716:3031716			NC_024512;3255144:3260144
CH902617.1;15506435:15511435			KB462804;29982:34982			CH954216;134:5134			KB459691;1929734:1934734			CM001517;13785394:13790394			CH933809;5613145:5618145			CH479181;7095238:7100238			KB449415;10601:15601			CH673817;46:5046			CM002912;21418176:21423176			CH480823;1642725:1647725			KI421088;3032395:3037395			CH940679;157140:162140			CH963850;453949:458949			AE013599;17759166:17764166
CH902626.1;3114314:3119314			KB462428;113569:118569			CH954197;86291:91291			KB458729;2128:7128			CM001520;26857689:26862689			CH934624;1695:6695			CH479184;567307:572307			KB451977;364867:369867			CH379070;5632473:5637473			CM002914;10680830:10685830			CH480908;65578:70578			KI419149;1549186:1554186			CH940660;91329:96329			CH964248;7541:12541			AE014296;605860:610860
CH902627.1;3298928:3303928			KB462540;3600:8600			CH954179;22173660:22178660			KB459606;249316:254316			CM001516;15208959:15213959			CH933814;2422475:2427475			CH479247;90292:95292			KB451247;44402:49402			CH379063;2486505:2491505			CM002911;1559344:1564344			CH480883;29205:34205			KI420486;222860:227860			CH940660;2330719:2335719			CH963857;7815791:7820791			CP007106;363797:368797
CH902675.1;6528:11528			KB462883;72208:77208			CH954178;9393665:9398665			KB459957;197320:202320			CM001520;17333387:17338387			CH933953;32531:37531			CH479257;222134:227134			KB448909;6846:11846			CH379069;7854441:7859441			CM002913;26654186:26659186			CH480826;1815029:1820029			KI419235;3523063:3528063			CH940649;17547774:17552774			CH963875;12329:17329			NC_024512;889813:894813
CH902661.1;484069:489069			KB462640;1231840:1236840			CH954214;85120:90120			KB459701;1645640:1650640			CM001520;828431:833431			CH933806;23191426:23196426			CH479183;3098859:3103859			KB450817;142131:147131			CH475418;10951:15951			CM002911;2592787:2597787			CH480955;30002:35002			KI419608;20165:25165			CH940651;3173323:3178323			CH963920;652254:657254			CP007106;483292:488292
CH902625.1;2295139:2300139			KB462351;18878:23878			CH954180;10813704:10818704			KB459720;3906:8906			CM001516;19759426:19764426			CH933807;16972718:16977718			CH479217;723695:728695			KB452517;4495:9495			CH379063;3426150:3431150			CM002911;336010:341010			CH480832;266204:271204			KI419149;8206558:8211558			CH940658;1742132:1747132			CH963826;5569:10569			CP007118;30964:35964
CH902630.1;2833697:2838697			KB462641;1693380:1698380			CH954456;272:5272			KB458949;1346:6346			CM001517;4050246:4055246			CH933806;26757461:26762461			CH479194;365234:370234			KB451493;9035:14035			CH379064;11642494:11647494			CM002910;19872515:19877515			CH480815;6618083:6623083			KI419391;172089:177089			CH940649;40775:45775			CH963993;625:5625			NC_024512;1657802:1662802
CH902857.1;37886:42886			KB462814;7590177:7595177			CH954177;25104699:25109699			KB459965;4861:9861			CM001517;28092392:28097392			CH933811;3795633:3800633			CH479199;1533621:1538621			KB450961;5971:10971			CH475923;11181:16181			CM002914;9885157:9890157			CH480819;1014190:1019190			KI420922;917349:922349			CH940660;1704874:1709874			CH964239;3176855:3181855			NC_024512;2908551:2913551
CH902631.1;494714:499714			KB462403;2895721:2900721			CH954213;13748:18748			KB459328;967:5967			CM001517;16304176:16309176			CH933810;3781542:3786542			CH479191;2208578:2213578			KB450418;4872:9872			CH379063;1636319:1641319			CM002911;20691263:20696263			CH480877;139633:144633			KI420223;41294:46294			CH940653;1431203:1436203			CH964014;27065:32065			NC_024512;889819:894819
CH902691.1;38128:43128			KB462833;7838403:7843403			CH954201;11348:16348			KB459212;3072:8072			CM001518;24965284:24970284			CH933816;729340:734340			CH479232;261313:266313			KB452190;41684:46684			CM000071;15331423:15336423			CM002911;1131787:1136787			CH481152;7072:12072			KI421279;225282:230282			CH940668;551548:556548			CH964284;69035:74035			CP007106;2426645:2431645
CH902845.1;5443:10443			KB462825;11281:16281			CH954289;6338:11338			KB459565;4524:9524			CM001517;18923059:18928059			CH933884;73593:78593			CH479217;732150:737150			KB452598;47111:52111			CM000070;14004688:14009688			CM002914;12394636:12399636			CH480825;777374:782374			KI420545;201811:206811			CH940648;10411257:10416257			CH964282;862757:867757			CP007106;999057:1004057
CH902865.1;35854:40854			KB462816;23398:28398			CH954223;34754:39754			KB458984;8103:13103			CM001520;15977525:15982525			CH933812;427240:432240			CH479191;430163:435163			KB450853;3337:8337			CH379069;6709487:6714487			CM002914;3952435:3957435			CH480819;3566171:3571171			KI421260;45819:50819			CH940652;4831806:4836806			CH964277;49497:54497			AE014296;24602287:24607287
CH902801.1;3208:8208			KB462402;137268:142268			CH954509;1090:6090			KB459412;57039:62039			CM001517;29736832:29741832			CH933807;8689512:8694512			CH479179;4434044:4439044			KB449725;10004:15004			CM000070;26794746:26799746			CM002914;13548689:13553689			CH480876;146129:151129			KI420010;254816:259816			CH940647;20809793:20814793			CH964294;4170998:4175998			CP007106;1999290:2004290
CH902624.1;1227208:1232208			KB462843;64188:69188			CH954230;37706:42706			KB459732;738:5738			CM001520;12941563:12946563			CH933808;3755005:3760005			CH479179;8259330:8264330			KB450906;2683:7683			CH475751;14550:19550			CM002912;13509645:13514645			CH480929;33862:38862			KI421017;49030:54030			CH940649;3809409:3814409			CH961624;10127:15127			NC_024512;2872327:2877327
CH902631.1;3113611:3118611			KB462640;1169567:1174567			CH954185;448265:453265			KB459416;108:5108			CM001520;7268620:7273620			CH933807;11850485:11855485			CH479231;26871:31871			KB450566;5158:10158			CH475694;7016:12016			CM002911;1669838:1674838			CH480816;4714743:4719743			KI419784;121313:126313			CH940654;1517173:1522173			CH964280;562842:567842			CP007106;1152324:1157324
CH903093.1;4730:9730			KB462719;4284183:4289183			CH954178;8433640:8438640			KB459869;586059:591059			CM001517;23974085:23979085			CH933817;2193138:2198138			CH479212;379274:384274			KB451732;2483:7483			CH475531;26187:31187			CM002910;16621467:16626467			CH480872;72851:77851			KI420405;91612:96612			CH940651;10456317:10461317			CH964287;250692:255692			NC_024512;3012823:3017823
CH902664.1;210735:215735			KB462313;3574:8574			CH954202;13826:18826			KB459467;8195:13195			CM001520;15572164:15577164			CH933810;8315430:8320430			CH479182;3408973:3413973			KB452567;49793:54793			CH475415;26620:31620			CM002913;21387570:21392570			CH480838;558611:563611			KI419150;2106966:2111966			CH940655;2801013:2806013			CH964276;831935:836935			NW_007931106;6400:11400
CH902627.1;3408693:3413693			KB462333;16547:21547			CH954202;57160:62160			KB459447;15756:20756			CM001519;972712:977712			CH933808;22702080:22707080			CH479179;165906:170906			KB449797;165863:170863			CH476071;1203:6203			CM002914;9271985:9276985			CH480820;5792613:5797613			KI420363;141959:146959			CH940663;2164553:2169553			CH964239;1019915:1024915			CP007076;50765:55765
CH902658.1;541314:546314			KB462780;2583:7583			CH954184;18079:23079			KB459958;41223:46223			CM001518;4407352:4412352			CH933807;6179699:6184699			CH479215;497538:502538			KB451152;26621:31621			CM000071;19732029:19737029			CM002914;8875302:8880302			CH480822;3686384:3691384			KI420265;365307:370307			CH940653;3675560:3680560			CH964291;4316277:4321277			AE014297;1552479:1557479
CH902626.1;2463248:2468248			KB462130;43861:48861			CH954180;15198751:15203751			KB459632;303841:308841			CM001517;3612237:3617237			CH934296;1382:6382			CH479179;1893596:1898596			KB449749;10927:15927			CH379059;1011427:1016427			CM002914;2217897:2222897			CH480815;16015628:16020628			KI419651;310503:315503			CH940651;2481256:2486256			CH964289;1485356:1490356			NC_024512;1290884:1295884
CH903082.1;8614:13614			KB462625;226181:231181			CH954180;10243253:10248253			KB459748;1456:6456			CM001519;4153882:4158882			CH933807;899666:904666			CH479271;92094:97094			KB452604;281929:286929			CH379064;6362832:6367832			CM002910;12418356:12423356			CH481177;6850:11850			KI419649;8192028:8197028			CH940791;7916:12916			CH964278;1605612:1610612			NC_024512;337681:342681
CH902908.1;2774:7774			KB462614;2787019:2792019			CH954177;3649231:3654231			KB459001;17678:22678			CM001520;15190943:15195943			CH933865;39903:44903			CH479190;2815071:2820071			KB452262;27896:32896			CH475479;26342:31342			CM002914;12306131:12311131			CH480816;8879314:8884314			KI420647;1187063:1192063			CH940649;5959179:5964179			CH964158;15215:20215			NT_033777;3246475:3251475
CH902634.1;1544593:1549593			KB462534;872245:877245			CH954181;11209173:11214173			KB459285;637537:642537			CM001518;16263113:16268113			CH933815;406925:411925			CH479198;341432:346432			KB452115;37037:42037			CH475513;735:5735			CM002910;16471617:16476617			CH480832;53312:58312			KI420063;9555:14555			CH940655;3482563:3487563			CH964239;8400375:8405375			NT_037436;24616463:24621463
CH902629.1;2839621:2844621			KB462890;27782:32782			CH954370;2356:7356			KB459236;737:5737			CM001520;23554567:23559567			CH933809;24470500:24475500			CH479188;3397129:3402129			KB452488;263905:268905			CH379069;3205570:3210570			CM002914;6120539:6125539			CH480830;1907801:1912801			KI421329;668316:673316			CH940655;1965366:1970366			CH964294;4161586:4166586			NC_024512;3273872:3278872
CH902628.1;1577482:1582482			KB462830;5390:10390			CH954322;28092:33092			KB459535;453787:458787			CM001520;5681046:5686046			CH933808;6885121:6890121			CH479182;5802923:5807923			KB452377;2188:7188			CH475489;33680:38680			CM002914;11001229:11006229			CH480938;64919:69919			KI421223;13711:18711			CH940653;4913426:4918426			CH964172;45490:50490			NC_024512;2713608:2718608
CH902640.1;1416129:1421129			KB462792;857934:862934			CH954191;53517:58517			KB459683;743774:748774			CM001516;5113592:5118592			CH933812;155780:160780			CH479180;269666:274666			KB452410;182784:187784			CH379064;8212273:8217273			CM002911;605869:610869			CH480826;1957544:1962544			KI419332;8542:13542			CH940663;1862210:1867210			CH964265;575610:580610			CP007106;3224374:3229374
CH902617.1;11808253:11813253			KB462305;19056:24056			CH954180;9674819:9679819			KB459347;676:5676			CM001519;15465172:15470172			CH933812;1645376:1650376			CH479184;6741788:6746788			KB452551;9492:14492			CH475505;12204:17204			CM002914;16385362:16390362			CH480864;227520:232520			KI420830;103629:108629			CH940660;1587342:1592342			CH964209;18773:23773			CP007106;1014274:1019274
CH902643.1;117852:122852			KB461966;51908:56908			CH954259;1616:6616			KB458970;367523:372523			CM001518;2665282:2670282			CH933862;45024:50024			CH479208;964911:969911			KB451661;71196:76196			CH379070;7449347:7454347			CM002912;24142780:24147780			CH480820;2824950:2829950			KI419646;24338:29338			CH940660;2809186:2814186			CH964278;1541675:1546675			AE014297;177937:182937
CH902627.1;1938786:1943786			KB462403;749755:754755			CH954190;154419:159419			KB459897;253507:258507			CM001520;20895104:20900104			CH933806;338342:343342			CH479269;110712:115712			KB451337;18293:23293			CH475603;9469:14469			CM002914;8890003:8895003			CH480824;2105026:2110026			KI420362;5008340:5013340			CH940655;4260269:4265269			CH964274;708511:713511			NC_024512;117170:122170
CH902625.1;853406:858406			KB462420;11198:16198			CH954596;673:5673			KB459004;16693:21693			CM001517;2752069:2757069			CH933812;1118506:1123506			CH479179;8363177:8368177			KB451616;464:5464			CH475515;10471:15471			CM002913;23672769:23677769			CH480977;16153:21153			KI419502;410:5410			CH940651;3024608:3029608			CH963943;15614:20614			DS483767;5:5005
CH903378.1;3048:8048			KB462432;36797:41797			CH954182;19735:24735			KB459654;22908:27908			CM001520;5977147:5982147			CH933807;29183154:29188154			CH479182;970228:975228			KB450601;36897:41897			CH379062;923766:928766			CM002914;18002165:18007165			CH480844;635349:640349			KI419387;90516:95516			CH940653;5654029:5659029			CH964054;188953:193953			NW_007931088;6705:11705
CH902625.1;2140059:2145059			KB462189;3123:8123			CH954180;5669348:5674348			KB459821;781590:786590			CM001516;9820368:9825368			CH933814;1146142:1151142			CH479181;3952213:3957213			KB450165;49251:54251			CH475742;14755:19755			CM002914;20321184:20326184			CH480818;3458078:3463078			KI420009;3393536:3398536			CH940658;1517252:1522252			CH963266;47:5047			DS483649;448:5448
CH902754.1;73069:78069			KB462838;8426241:8431241			CH954392;2903:7903			KB458734;2624:7624			CM001519;3586209:3591209			CH933810;14811269:14816269			CH479182;5338858:5343858			KB452115;17348:22348			CM000070;6478329:6483329			CM002910;19605536:19610536			CH481076;7076:12076			KI419149;12959975:12964975			CH940653;4367628:4372628			CH964054;287758:292758			NC_024512;1686935:1691935
CH902636.1;447297:452297			KB462882;4950:9950			CH954179;3099361:3104361			KB459365;4014:9014			CM001519;4820181:4825181			CH933807;15020571:15025571			CH479184;6077604:6082604			KB448893;11784:16784			CM000070;28417998:28422998			CM002914;2450198:2455198			CH480816;7181346:7186346			KI419887;481842:486842			CH940799;35812:40812			CH964269;21406:26406			CP007106;3049354:3054354
CH903618.1;1235:6235			KB461776;32889:37889			CH954179;22575462:22580462			KB459812;18997:23997			CM001519;183035:188035			CH933807;30633713:30638713			CH479189;2697068:2702068			KB452490;102979:107979			CH475481;67729:72729			CM002914;18592581:18597581			CH480816;2245894:2250894			KI419149;3557485:3562485			CH940696;39609:44609			CH964210;29923:34923			NW_007931121;5933:10933
CH902660.1;192170:197170			KB461967;4246:9246			CH954568;43:5043			KB459156;122223:127223			CM001518;25968118:25973118			CH933814;564254:569254			CH479187;314218:319218			KB449716;10829:15829			CH379060;1551012:1556012			CM002912;14578064:14583064			CH480815;764975:769975			KI420131;402299:407299			CH940665;1930396:1935396			CH964278;1674004:1679004			NC_024512;3415006:3420006
CH902642.1;1238400:1243400			KB462541;5870:10870			CH954180;8284591:8289591			KB459684;37116:42116			CM001518;20734360:20739360			CH933811;4051583:4056583			CH479195;302198:307198			KB452316;38461:43461			CM000071;7268939:7273939			CM002911;10703784:10708784			CH480825;1231336:1236336			KI419818;515451:520451			CH940700;35114:40114			CH963956;3094:8094			AE014296;27008047:27013047
CH902625.1;330503:335503			KB462596;2951:7951			CH954286;37215:42215			KB459634;709957:714957			CM001516;6134325:6139325			CH933807;2208390:2213390			CH479203;1291475:1296475			KB448229;2049:7049			CH379058;1007460:1012460			CM002913;4574909:4579909			CH480958;9687:14687			KI420922;3808761:3813761			CH940653;3807224:3812224			CH964217;488019:493019			AE014135;1327206:1332206
CH902821.1;39797:44797			KB462104;13714:18714			CH954177;6382832:6387832			KB459869;628152:633152			CM001517;13371648:13376648			CH933807;14468778:14473778			CH479189;1442954:1447954			KB448504;11176:16176			CH379058;4972540:4977540			CM002912;22904854:22909854			CH480815;10142933:10147933			KI419810;21416:26416			CH940653;2931877:2936877			CH963954;72194:77194			CP007111;3183:8183
CH902618.1;7973011:7978011			KB462463;1764936:1769936			CH954405;5745:10745			KB459354;6257:11257			CM001517;20490937:20495937			CH933807;26536074:26541074			CH479181;5184390:5189390			KB448314;5120:10120			CH379064;2858044:2863044			CM002911;13995489:14000489			CH480995;16471:21471			KI420923;52409:57409			CH940677;276743:281743			CH964278;371607:376607			NC_024512;2920908:2925908
CH902621.1;5956283:5961283			KB462602;2716897:2721897			CH954662;532:5532			KB459236;6126:11126			CM001516;9115808:9120808			CH933810;15686896:15691896			CH479181;5462607:5467607			KB452534;13884:18884			CM000070;7287016:7292016			CM002913;7156309:7161309			CH480819;704618:709618			KI420397;348748:353748			CH940655;1877608:1882608			CH963915;24554:29554			AE014297;31901:36901
CH902618.1;16842293:16847293			KB461968;159575:164575			CH954183;1547560:1552560			KB459681;231413:236413			CM001517;21184253:21189253			CH933806;18543634:18548634			CH479528;8552:13552			KB451295;3713:8713			CH475406;35081:40081			CM002914;5014364:5019364			CH480816;56023:61023			KI421088;96213:101213			CH940660;13045:18045			CH964294;2811498:2816498			NC_024512;1445736:1450736
CH902770.1;14798:19798			KB462792;269040:274040			CH954226;28842:33842			KB459897;573678:578678			CM001516;10555415:10560415			CH933810;9001992:9006992			CH479207;279264:284264			KB451664;203691:208691			CH673895;2339:7339			CM002914;708321:713321			CH480823;835086:840086			KI420794;57089:62089			CH940702;160508:165508			CH964289;3478069:3483069			NC_004354;23301453:23306453
CH902711.1;63605:68605			KB462322;78274:83274			CH954196;128055:133055			KB459515;596444:601444			CM001518;20880349:20885349			CH933807;29904241:29909241			CH479181;5420052:5425052			KB450225;4208:9208			CM000071;1716169:1721169			CM002910;21965004:21970004			CH481343;1409:6409			KI420362;2414284:2419284			CH940659;157799:162799			CH963857;5367820:5372820			CP007111;2868:7868
CH902850.1;3848:8848			KB462688;55704:60704			CH954179;2030264:2035264			KB459888;1207385:1212385			CM001519;18385111:18390111			CH933806;7860197:7865197			CH479193;2122988:2127988			KB452079;26694:31694			CH475903;4333:9333			CM002913;5125679:5130679			CH480826;2194653:2199653			KI419149;3616946:3621946			CH940660;2272369:2277369			CH964295;2555433:2560433			NT_033779;5711302:5716302
CH902629.1;519115:524115			KB462364;753409:758409			CH954191;151921:156921			KB459946;29378:34378			CM001516;1476337:1481337			CH933866;43470:48470			CH479184;4381670:4386670			KB452518;51745:56745			CH379063;5701097:5706097			CM002910;20491842:20496842			CH480827;48496:53496			KI419437;137379:142379			CH940655;3109092:3114092			CH963847;5492270:5497270			NW_007931088;12963:17963
CH903023.1;10975:15975			KB462000;234985:239985			CH954183;1534629:1539629			KB459946;22275:27275			CM001517;8823841:8828841			CH933807;14160353:14165353			CH479188;606642:611642			KB448745;11970:16970			CM000070;27730636:27735636			CM002914;11308738:11313738			CH480871;173014:178014			KI421097;33675:38675			CH940649;15430710:15435710			CH964294;1300508:1305508			CP007106;2963733:2968733
CH902842.1;2980:7980			KB462564;113076:118076			CH954332;34226:39226			KB459864;213525:218525			CM001520;4564293:4569293			CH933812;1571639:1576639			CH479184;1095147:1100147			KB451004;666:5666			CH475730;7868:12868			CM002914;12081831:12086831			CH480827;205622:210622			KI420174;131909:136909			CH940651;7498768:7503768			CH961737;871:5871			CP007080;31549:36549
CH902647.1;877337:882337			KB462570;32547:37547			CH954180;219272:224272			KB459727;1079299:1084299			CM001520;10029034:10034034			CH933870;7243:12243			CH479180;3846398:3851398			KB451340;5100:10100			CH475512;27167:32167			CM002914;8084493:8089493			CH480961;47596:52596			KI419236;23800:28800			CH940655;1080952:1085952			CH964295;1081656:1086656			NC_024512;2569448:2574448
