# Supplementary material for: Identification of Bari Transposons in 23 Sequenced Drosophila Genomes Reveals Novel Structural Variants, MITEs and Horizontal Transfer
Source: PLoS One. 2016 May 23;11(5):e0156014. doi: 10.1371/journal.pone.0156014 (PMC4877112; doi:10.1371/journal.pone.0156014)
Supplement: S2 Table — (XLSX) [file pone.0156014.s008.xlsx]

## Sheet: Drosophila melanogaster
Copy	Species	Scaffold	scaffold length	from	to	Longest reading frame	DRs containing sequences (bp)	TSD	Total Bari element lenght	Active/Inactive	inactivating mutation	Notes
1	D.melanogaster	JSAE01000184	231308	128344	128664	ND	NA/254	TA/ND	321	I	2bp LTIR deletion	520bp duplicated Stalker-element sequence flanking the Bari1 cluster
2	D.melanogaster	JSAE01000184	231308	128665	130388	353	253/254	ND/ND	1724	I	2bp LTIR deletion
3	D.melanogaster	JSAE01000184	231308	130389	132112	353	253/254	ND/ND	1724	I	2bp LTIR deletion
4	D.melanogaster	JSAE01000184	231308	132113	133836	152+200	253/254	ND/ND	1724	I	2bp LTIR deletion
5	D.melanogaster	JSAE01000184	231308	133837	135560	104+200	253/254	ND/ND	1724	I	2bp LTIR deletion
6	D.melanogaster	JSAE01000184	231308	135561	137285	353	253/254	ND/TA	1725	I	2bp LTIR deletion	520bp duplicated Stalker-element sequence flanking the Bari1 cluster
7	D.melanogaster	JSAE01000400	160050	1	1192	122	N/254	ND/ND	1192	I	2bp LTIR deletion
8	D.melanogaster	JSAE01000400	160050	1193	2897	261+127	252//254	ND/ND	1705	I	2bp LTIR deletion
9	D.melanogaster	JSAE01000400	160050	2898	4627	ND	252/253	ND/ND	1730	I	2bp LTIR deletion
10	D.melanogaster	JSAE01000400	160050	4628	6359	185	257/256	ND/ND	1732	I	2bp LTIR deletion
11	D.melanogaster	JSAE01000400	160050	6360	8082	221+154	253/254	ND/ND	1723	I	2bp LTIR deletion
12	D.melanogaster	JSAE01000400	160050	8083	9805	316	253/254	ND/ND	1723	I	2bp LTIR deletion
13	D.melanogaster	JSAE01000400	160050	9806	11529	316	254/254	ND/ND	1724	I	2bp LTIR deletion
14	D.melanogaster	JSAE01000400	160050	11530	13253	353	253/254	ND/ND	1724	I	2bp LTIR deletion
15	D.melanogaster	JSAE01000400	160050	13254	14975	221+154	252/254	ND/ND	1722	I	2bp LTIR deletion
16	D.melanogaster	JSAE01000400	160050	14976	16700	353	253/255	ND/ND	1725	I	2bp LTIR deletion
17	D.melanogaster	JSAE01000400	160050	16701	18424	353	253/254	ND/ND	1724	I	2bp LTIR deletion
18	D.melanogaster	JSAE01000400	160050	18425	20148	316	253/255	ND/ND	1724	I	2bp LTIR deletion
19	D.melanogaster	JSAE01000400	160050	20149	21872	353	253/254	ND/ND	1724	I	2bp LTIR deletion
20	D.melanogaster	JSAE01000400	160050	21873	23595	255	253/254	ND/ND	1723	I	2bp LTIR deletion
21	D.melanogaster	JSAE01000400	160050	23596	25319	353	253/254	ND/ND	1724	I	2bp LTIR deletion
22	D.melanogaster	JSAE01000400	160050	25320	27043	353	253/254	ND/ND	1724	I	2bp LTIR deletion
23	D.melanogaster	JSAE01000400	160050	27044	28767	353	253/254	ND/ND	1724	I	2bp LTIR deletion
24	D.melanogaster	JSAE01000400	160050	28768	30486	353	247/254	ND/TA	1719	I	2bp LTIR deletion
25	D.melanogaster	JSAE01000412	185991	161368	161384	ND	NA/254	TA/ND	17	I	truncated element	this element has retained only 16bp of the RTIR
26	D.melanogaster	JSAE01000412	185991	161384	163106	323	253/254	ND/ND	1723	I	2bp LTIR deletion
27	D.melanogaster	JSAE01000412	185991	163107	164830	353	253/254	ND/ND	1724	I	2bp LTIR deletion
28	D.melanogaster	JSAE01000412	185991	164831	166554	353	253/254	ND/ND	1724	I	2bp LTIR deletion
29	D.melanogaster	JSAE01000412	185991	166555	168258	288	253/254	ND/ND	1704	I	2bp LTIR deletion
30	D.melanogaster	JSAE01000412	185991	168259	169961	274	253/254	ND/ND	1703	I	2bp LTIR deletion
31	D.melanogaster	JSAE01000412	185991	169962	171436	353	254/--	ND/ND	1475	I	2bp LTIR deletion
32	D.melanogaster	JSAE01000412	185991	171437	173070	311	163/254	ND/ND	1634	I	2bp LTIR deletion
33	D.melanogaster	JSAE01000412	185991	173071	174795	160+168	253/255	ND/ND	1725	I	2bp LTIR deletion
34	D.melanogaster	JSAE01000412	185991	174796	176522	103+142+140	254/253	ND/ND	1727	I	2bp LTIR deletion
35	D.melanogaster	JSAE01000412	185991	176523	178251	180	258/253	ND/ND	1729	I	2bp LTIR deletion
36	D.melanogaster	JSAE01000412	185991	178252	179971	221+117	253/254	ND/ND	1720	I	2bp LTIR deletion
37	D.melanogaster	JSAE01000412	185991	179972	181693	209	252/254	ND/ND	1722	I	2bp LTIR deletion
38	D.melanogaster	JSAE01000412	185991	181694	183413	235	253/254	ND/ND	1720	I	2bp LTIR deletion
39	D.melanogaster	JSAE01000412	185991	183414	185136	353	253/254	ND/ND	1723	I	2bp LTIR deletion
40	D.melanogaster	JSAE01000412	185991	185137	185991	ND	252	ND/ND	855	I	2bp LTIR deletion
41	D.melanogaster	JSAE01000772	44362	1	267	ND	NA/251	ND/ND	267	I	2bp LTIR deletion
42	D.melanogaster	JSAE01000772	44362	268	1982	185	247/254	ND/ND	1715	I	2bp LTIR deletion
43	D.melanogaster	JSAE01000772	44362	1983	3668	223	253/254	ND/ND	1686	I	2bp LTIR deletion
44	D.melanogaster	JSAE01000772	44362	3669	5395	213+244	253/254	ND/ND	1727	I	2bp LTIR deletion
45	D.melanogaster	JSAE01000772	44362	5396	7120	167+231	253/254	ND/ND	1725	I	2bp LTIR deletion
46	D.melanogaster	JSAE01000772	44362	7121	8861	353	251/273	ND/ND	1741	I	2bp LTIR deletion
47	D.melanogaster	JSAE01000772	44362	8862	10603	353	252/273	ND/ND	1742	I	2bp LTIR deletion
48	D.melanogaster	JSAE01000772	44362	10604	12326	353	252/254	ND/ND	1723	I	2bp LTIR deletion
49	D.melanogaster	JSAE01000772	44362	12327	14079	353	252/253	ND/ND	1753	I	2bp LTIR deletion
50	D.melanogaster	JSAE01000772	44362	14080	15804	288	252/254	ND/ND	1725	I	2bp LTIR deletion
51	D.melanogaster	JSAE01000772	44362	15805	17157	340	253/--	ND/ND	1353	I	Max element insertion
52	D.melanogaster	JSAE01000772	44362	25713	26089	ND	--/253	ND/ND	377	I	Max element insertion
53	D.melanogaster	JSAE01000772	44362	26090	27813	353	253/254	ND/ND	1724	I	2bp LTIR deletion
54	D.melanogaster	JSAE01000772	44362	27814	29537	353	253/254	ND/ND	1724	I	2bp LTIR deletion
55	D.melanogaster	JSAE01000772	44362	29538	31261	353	253/254	ND/ND	1724	I	2bp LTIR deletion
56	D.melanogaster	JSAE01000772	44362	31262	32985	353	253/254	ND/ND	1724	I	2bp LTIR deletion
57	D.melanogaster	JSAE01000772	44362	32986	34709	353	253/254	ND/ND	1724	I	2bp LTIR deletion
58	D.melanogaster	JSAE01000772	44362	34710	36432	316	253/254	ND/ND	1723	I	2bp LTIR deletion
59	D.melanogaster	JSAE01000772	44362	36433	38156	353	253/254	ND/ND	1724	I	2bp LTIR deletion
60	D.melanogaster	JSAE01000772	44362	38157	39881	162+154	253/254	ND/ND	1725	I	2bp LTIR deletion
61	D.melanogaster	JSAE01000772	44362	39882	41615	ND	253/255	ND/ND	1734	I	2bp LTIR deletion
62	D.melanogaster	JSAE01000772	44362	41616	43335	316	254/250	ND/ND	1720	I	2bp LTIR deletion
63	D.melanogaster	JSAE01000772	44362	43336	44362	231	253/NA	ND/ND	1027	I	2bp LTIR deletion
64	D.melanogaster	AE014298.5	23542271	22570098	22571360	ND	255/ND	TA/--	1263	I	mutations in the TNP gene	Bari-2 type
65	D.melanogaster	AE014134.6	23513712	770517	772242	117	255/254	TA/TA	1726	I	mutations in the TNP gene
66	D.melanogaster	AE014134.6	23513712	21588823	21587745	127	161	TA/--	1079	I	mutations in the TNP gene	Bari-2 type
67	D.melanogaster	AE014134.6	23513712	22355881	22355302	ND	246/ND	TA/--	580	I	mutations in the TNP gene	Bari-2 type
68	D.melanogaster	AE014134.6	23513712	9995604	9995655	ND	52	TA/--	52	I	mutations in the TNP gene	Bari-2 type
69	D.melanogaster	AE013599.5	25286936	4803616	4805186	186	ND/254	--/TA	1571	I	mutations in the TNP gene	Bari-2 type
70	D.melanogaster	AE013599.5	25286936	3536415	3536364	ND	ND	--	52	I	mutations in the TNP gene	Bari-2 type
71	D.melanogaster	AE013599.5	25286936	5794949	5794994	ND	46	TA/--	46	I	mutations in the TNP gene	Bari-2 type
72	D.melanogaster	AE013599.5	25286936	2652024	2653749	353	255/254	TA/TA	1726	A
73	D.melanogaster	AE014297.3	32079331	4570746	4571119	ND	ND/221	--/TA	374	I	mutations in the TNP gene	Bari-2 type
74	D.melanogaster	AE014297.3	32079331	1024663	1024855	ND	193/ND	TA/--	193	I	mutations in the TNP gene	Bari-2 type
75	D.melanogaster	AE014297.3	32079331	23560177	23558452	353	255/254	TA/TA	1726	A
76	D.melanogaster	AE014297.3	32079331	19137126	19138863	353	255/272	TA/TA	1738	A
77	D.melanogaster	AE014135.4	1348131	839999	841724	353	255/254	TA/TA	1726	A
78	D.melanogaster	AE014135.4	1348131	895820	894635	100+124	254/108	--/--	1186	I	mutations in the TNP gene	Bari-2 type

## Sheet: Drosophila simulans
Copy	Species	Scaffold	scaffold length	from	to	Longest reading frame	DRs containing sequences (bp)	TSD	Total Bari element lenght	Active/Inactive	inactivating mutation	Notes
1	D.simulans	NC_011089.1	17042790	3123885	3125610	306	255/254	TA/TA	1726	A
2	D.simulans	NT_167067.1	19596830	7169661	7167936	353	255/254	TA/TA	1726	A
3	D.simulans	NT_167067.1	19596830	7166425	7166208	ND	NA/216	ND/TA	218	I	missing TIR and mutation in the TNP gene
4	D.simulans	NT_167068.1	22553184	16492221	16494397	303+335	255/254	TA/TA	2177	ND		central sequence gap
5	D.simulans	NT_167066.1	22036055	3184807	3185339	ND	255/ND	TA/ND	533	ND		sequence gap
6	D.simulans	NW_002046310.1	4551	4031	4551	ND	255/NA	TA/ND	521	ND		partial sequence
7	D.simulans	NW_002043243.1	1956	1518	1956	ND	255/	TA/--	439	ND		partial sequence
8	D.simulans	NW_002044753.1	4969	1	267	ND	ND/253	--/TA	267	ND		partial sequence
9	D.simulans	NT_167066.1	22036055	19770084	19767683	180+106+134	255/ND	--/--	2402	I	nested LTR insertions	Bari-2 type

## Sheet: Drosophila sechellia
Copy	Species	Scaffold	scaffold length	from	to	Longest reading frame	DRs containing sequences (bp)	TSD	overall element lenght	Active/Inactive	inactivating mutation	Notes
2	D.sechellia	NW_002000133.1	11862	8175	6449	891	27/27	TA/TA	1727	I	frameshift
1	D.sechellia	NW_001999692.1	7220098	1794316	1796040	516	27/27	TA/TA	1725	I	missing ATG
3	D.sechellia	NW_002002231.1	3490	3490	1893	534+465	ND/27	ND/TA	1598	I	frameshift	partial sequence
4	D.sechellia	NW_001999707.1	1342155	549176	550721	891	27/ND	TA/ND	1546	I	frameshift	sequence gap
5	D.sechellia	NW_002000710.1	9486	5637	6147	ND	27/ND	TA/ND	511	ND		sequence gap
6	D.sechellia	NW_002010226.1	1363	502	1	ND	27/ND	TA/ND	502	ND		partial sequence
7	D.sechellia	NW_002011043.1	1278	1278	1086	ND	ND/27	ND/TA	193	ND		partial sequence
8	D.sechellia	NW_001999696.1	3727775	3726226	3725447	ND	ND	--/--	780	I		Bari-2 type

## Sheet: Drosophila erecta
Copy	Species	Scaffold	scaffold length	from	to	Longest reading frame	DRs containing sequences (bp)	TSD	Total Bari element lenght	Active/Inactive	inactivating mutation	Notes
1	Drosophila erecta	AAPQ01007377	608205	27117	28762	762	255/254	TA/TA	1646	I	mutation in the TNP gene
2	Drosophila erecta	AAPQ01007377	608205	368686	370417	894	254/255	TA/TA	1732	I	mutation in the TNP gene
3	Drosophila erecta	AAPQ01006608	328162	73834	72089	888	254/254	TA/TA	1746	I	mutation in the TNP gene
4	Drosophila erecta	AAPQ01006608	328162	151976	150230	888	254/253	TA/TA	1747	I	mutation in the TNP gene
5	Drosophila erecta	AAPQ01006608	328162	195856	197530	636	254/258	TA/TA	1675	I	mutation in the TNP gene
6	Drosophila erecta	AAPQ01005563	52514	25186	26930	654	251/249	TA/TA	1745	I	mutation in the TNP gene
7	Drosophila erecta	AAPQ01005563	52514	50929	51183	ND	253	--/TA	255	I	truncated element
8	Drosophila erecta	AAPQ01005909	4435	1	1589	357	88/248	--/TA	1589	I	mutation in the TNP gene	partial sequence
9	Drosophila erecta	AAPQ01007020	662140	220488	219138	603+333	243/--	TA/--	1351	I	mutation in the TNP gene
10	Drosophila erecta	AAPQ01007029	375591	140368	142085	429+411	252/226	TA/TA	1718	I	mutation in the TNP gene
11	Drosophila erecta	AAPQ01007409	34543	10350	8721	645+309	253/102	TA/--	1630	I	truncated element
12	Drosophila erecta	AAPQ01006599	78113	20062	18369	438	199/254	TA/TA	1694	I	mutation in the TNP gene
13	Drosophila erecta	AAPQ01006610	174673	249	1761	396	45/254	--/TA	1513	I	mutation in the TNP gene
14	Drosophila erecta	AAPQ01006610	174673	17384	18603	630	161/207	TA/--	1220	I	mutation in the TNP gene
15	Drosophila erecta	AAPQ01006609	15584	8145	8658	ND	170	ND/ND	514	I	truncated element
16	Drosophila erecta	AAPQ01006609	15584	13035	11528	1038	254/45	ND/ND	1508	I	truncated element and mutation in the TNP gene

## Sheet: Drosophila biarmipes
Copy	Species	Scaffold	scaffold length	from	to	Longest reading frame	DRs containing sequences (bp)	TSD	Total Bari element lenght	Active/Inactive	inactivating mutation	Notes
1	D. biarmipes	AFFD02006349	41368	13576	11849	660	257/263	TA/TA	1728	I	mutation in the TNP gene
2	D. biarmipes	AFFD02007074	970792	296464	294766	465+510	220/253	TA/TA	1699	I	mutation in the TNP gene
3	D. biarmipes	AFFD02003424	2149	1	1644	345	181/253	--/TA	1644	I	mutation in the TNP gene	partial sequence
4	D. biarmipes	AFFD02005554	17792	14810	16369	456+369	249/95	TA/--	1560	I	Copia-2_Dta insertion	partial sequence
5	D. biarmipes	AFFD02007110	20538	12273	13967	591	253/253	TA/TA	1695	I	mutation in the TNP gene
6	D. biarmipes	AFFD02007369	101936	2846	4346	894	31/253	--/TA	1501	I	Helitron-N2_Dbi insertion	partial sequence
7	D. biarmipes	AFFD02007369	101936	50303	50680	ND	252	TA/--	378	I	truncated element
8	D. biarmipes	AFFD02000335	15686	1	813	ND	252	--/TA	813	I	ND	partial sequence
9	D. biarmipes	AFFD02005276	55734	31006	32550	366	249/248	TA/TA	1545	I	mutation in the TNP gene

## Sheet: Drosophila suzukii
Copy	Species	Scaffold	scaffold length	from	to	Longest reading frame	DRs containing sequences (bp)	TSD	Total Bari element lenght	Active/Inactive	inactivating mutation	Notes
1	D. suzukii	AWUT01004624	39341	7524	9618	546+426	ND/252	ND/TA	2095	I	5'truncated copy interrupted by Transib-7Dbi and Helitron-N1_Dbi
2	D. suzukii	AWUT01009036	85536	42382	43310	609	255/ND	TA/ND	929	I	truncated copy
3	D. suzukii	AWUT01014448	4084	3144	4079	489+489	255/ND	TA/ND	936	I	mutation in the TNP gene	partial sequence
4	D. suzukii	AWUT01007689	108493	53382	53016	ND	ND	ND	367	I	truncated copy

## Sheet: Drosophila takahashi
Copy	Species	Scaffold	scaffold length	from	to	Longest reading frame	DRs containing sequences (bp)	TSD	Total Bari element lenght	Active/Inactive	inactivating mutation	Notes
1	D. takahashi	AFFI02005672	12338	3602	5426	771	254/254	TA/TA	1825	I	MITE insertion	truncated copy
2	D. takahashi	AFFI02006153	50902	39727	39304	ND	122	--/--	424	I	truncated copy

## Sheet: Drosophila eugracilis
Copy	Species	Scaffold	scaffold length	from	to	Longest reading frame	DRs containing sequences (bp)	TSD	Total Bari element lenght	Active/Inactive	inactivating mutation	Notes
1	D. eugracilis	AFPQ02005153	53673	6820	7839	ND	230/ND	TA/TA	1020	I	mutation in the TNP gene

## Sheet: Drosophila rhopaloa
Copy	Species	Scaffold	scaffold length	from	to	Longest reading frame	DRs containing sequences (bp)	TSD	Total Bari element lenght	Active/Inactive	inactivating mutation	Notes
1	D. rhopaloa	AFPP02028090	2061	336	2061	1050	255/253	TA/ND	1726	A???		lacks 2 nt in the rigth TIR -partial sequence
2	D. rhopaloa	AFPP02020431	3150	639	2307	834+366	246/249	TA/TT	1669	I		degenerated copy
3	D. rhopaloa	AFPP02018896	6741	917	1825	615	--/242	ND	909	I	truncated copy
4	D. rhopaloa	AFPP02023180	2009	544	1317	437	193/--	ND	774	I	truncated copy
5	D. rhopaloa	AFPP02029096	5455	542	70	ND	252/--	TA/ND	473	I	truncated copy
6	D. rhopaloa	AFPP02029923	17416	1	257	ND	255	ND	257			partial sequence
7	D. rhopaloa	AFPP02014342	1103	1103	795	ND	ND	ND	309	I	truncated copy	partial sequence

## Sheet: Drosophila kikkawai
Copy	Species	Scaffold	scaffold length	from	to	Longest reading frame	DRs containing sequences (bp)	TSD	Total Bari element lenght	Active/Inactive	inactivating mutation	Notes
1	D. kikkawai	AFFH02005270	18302	14016	12297	357+327	253/252	TA/TA	1720	I	mutation in the TNP gene
2	D. kikkawai	AFFH02007684	10939	876	1	423	146	--/--	876	I		partial sequence
3	D. kikkawai	AFFH02006277	26311	11999	12937	ND	--/255	--/TA	939	I	truncated copy
4	D. kikkawai	AFFH02007682	388559	388217	387087	369	--/249	--/TA	1131	I	truncated copy
5	D. kikkawai	AFFH02006756	39654	28058	29469	ND	40/249	TA/TA	1412	I	truncated copy
6	D. kikkawai	AFFH02002997	4328	3924	4107	ND	--/184	--/TA	184	I	truncated copy/partial sequence

[truncated: 9 more sheets: Drosophila bipectinata, Drosophila ananassae, Drosophila pseudoobscura, Drosophila persimilis, Drosophila miranda, Drosophila willistoni, Drosophila albomicans, Drosophila mojavensis, Drosophila virilis]
