# Supplementary material for: Identification of Bari Transposons in 23 Sequenced Drosophila Genomes Reveals Novel Structural Variants, MITEs and Horizontal Transfer
Source: PLoS One. 2016 May 23;11(5):e0156014. doi: 10.1371/journal.pone.0156014 (PMC4877112; doi:10.1371/journal.pone.0156014)
Supplement: S3 Table — (XLSX) [file pone.0156014.s009.xlsx]

## Sheet: D. melanogaster
Name	Species	Copy	GenBank	Contig	Cooordinates	TSD	Total lenght
mmelBari1	D. melanogaster	1	AE013599.5	2R	16219800..16219919	TA/TA	120
		2	JSAE01000572.1	utg7180000000745	11905966..11906085	TA/TA	120
		3	JSAE01000524.1	utg7180000000749	1231161..1231263	TA/TA	103
		4	JSAE01000208.1	utg7180000000070	397488..397588	TA/TA	101
mmelBari2	D. melanogaster	1	JSAE01000428.1	utg7180000000757	820915..821610	TA/TA	696

## Sheet: D.simulans
Name	Species	Copy	GenBank	Contig	Cooordinates	TSD	Total lenght
msimBari	D. simulans	1	AASU01036800.1	Cont1868.2	1225..1301	TA/TA	81

## Sheet: D. sechelia
Name	Species	Copy	GenBank	Contig	Cooordinates	TSD	Total lenght
msechBari1	D. sechelia	1	AAKO01017469.1	cont1.017468	605..685	TA/TA	81
msechBari1	D. sechelia	2	AAKO01009813.1	cont1.009812	861..941	TA/TA	81
msechBari1	D. sechelia	3	AAKO01007944.1	cont1.007943	3881..3961	TA/TA	81
msechBari1	D. sechelia	4	AAKO01005649.1	cont1.005648	9998..10078	TA/TA	81
msechBari1	D. sechelia	5	AAKO01005476.1	cont1.005475	3689..3769	TA/TA	81
msechBari1	D. sechelia	6	AAKO01005296.1	cont1.005295	3330..3410	TA/TA	81
msechBari1	D. sechelia	7	AAKO01004661.1	cont1.004660	17494..17574	TA/TA	81
msechBari1	D. sechelia	8	AAKO01003726.1	cont1.003725	8778..8858	TA/TA	81
msechBari1	D. sechelia	9	AAKO01003324.1	cont1.003323	3088..3168	TA/TA	81
msechBari1	D. sechelia	10	AAKO01003054.1	cont1.003053	45773..45853	TA/TA	81
msechBari1	D. sechelia	11	AAKO01002755.1	cont1.002754	10491..10571	TA/TA	81
msechBari1	D. sechelia	12	AAKO01002754.1	cont1.002753	2093..2173	TA/TA	81
msechBari1	D. sechelia	13	AAKO01002679.1	cont1.002678	57114..57194	TA/TA	81
msechBari1	D. sechelia	14	AAKO01002557.1	cont1.002556	4617..4697	TA/TA	81
msechBari1	D. sechelia	15	AAKO01002530.1	cont1.002529	35758..35838	TA/TA	81
msechBari1	D. sechelia	16	AAKO01002417.1	cont1.002416	29751..29831	TA/TA	81
msechBari1	D. sechelia	17	AAKO01001899.1	cont1.001898	4021..4101	TA/TA	81
msechBari1	D. sechelia	18	AAKO01001679.1	cont1.001678	2619..2699	TA/TA	81
msechBari1	D. sechelia	19	AAKO01001155.1	cont1.001154	88196..88276	TA/TA	81
msechBari1	D. sechelia	20	AAKO01001079.1	cont1.001078	4327..4407	TA/TA	81
msechBari1	D. sechelia	21	AAKO01000650.1	cont1.000649	53007..53087	TA/TA	81
msechBari1	D. sechelia	22	AAKO01006197.1	cont1.006196	2039..2119	TA/TA	81
msechBari1	D. sechelia	23	AAKO01003310.1	cont1.003309	27722..27802	TA/TA	81
msechBari1	D. sechelia	24	AAKO01000476.1	cont1.000475	6043..6123	TA/TA	81
msechBari2	D. sechelia	1	AAKO01010824.1	cont1.010823	209..289	TA/TA	81
msechBari2	D. sechelia	2	AAKO01008289.1	cont1.008288	589..669	TA/TA	81
msechBari2	D. sechelia	3	AAKO01007263.1	cont1.007262	3721..3801	TA/TA	81
msechBari2	D. sechelia	4	AAKO01003875.1	cont1.003874	26468..26548	TA/TA	81
msechBari2	D. sechelia	5	AAKO01003707.1	cont1.003706	17875..17955	TA/TA	81
msechBari2	D. sechelia	6	AAKO01003495.1	cont1.003494	38453..38533	TA/TA	81
msechBari2	D. sechelia	7	AAKO01003440.1	cont1.003439	6094..6174	TA/TA	81
msechBari2	D. sechelia	8	AAKO01002933.1	cont1.002932	2815..2895	TA/TA	81
msechBari2	D. sechelia	9	AAKO01002781.1	cont1.002780	19680..19760	TA/TA	81
msechBari2	D. sechelia	10	AAKO01002191.1	cont1.002190	34814..34894	TA/TA	81
msechBari2	D. sechelia	11	AAKO01002045.1	cont1.002044	32172..32252	TA/TA	81
msechBari2	D. sechelia	12	AAKO01002026.1	cont1.002025	113059..113139	TA/TA	81
msechBari2	D. sechelia	13	AAKO01001951.1	cont1.001950	66574..66654	TA/TA	81
msechBari2	D. sechelia	14	AAKO01001669.1	cont1.001668	46117..46197	TA/TA	81
msechBari2	D. sechelia	15	AAKO01001615.1	cont1.001614	30173..30253	TA/TA	81
msechBari2	D. sechelia	16	AAKO01001613.1	cont1.001612	22087..22167	TA/TA	81
msechBari2	D. sechelia	17	AAKO01001497.1	cont1.001496	3819..3899	TA/TA	81
msechBari2	D. sechelia	18	AAKO01000959.1	cont1.000958	118304..118384	TA/TA	81
msechBari2	D. sechelia	19	AAKO01000226.1	cont1.000225	19271..19351	TA/TA	81
msechBari2	D. sechelia	20	AAKO01002509.1	cont1.002508	28876..28956	TA/TA	81
msechBari2	D. sechelia	21	AAKO01002017.1	cont1.002016	51111..51191	TA/TA	81
msechBari2	D. sechelia	22	AAKO01003798.1	cont1.003797	7542..7613	TA/TA	72
msechBari2	D. sechelia	23	AAKO01003327.1	cont1.003326	8150..8224	TA/TA	75
msechBari2	D. sechelia	24	AAKO01001361.1	cont1.001360	6919..7008	TA/TA	90
msechBari2	D. sechelia	25	AAKO01002680.1	cont1.002679	678..765	TA/TA	88

## Sheet: D. yakuba
Name	Species	Copy	GenBank	Contig	Cooordinates	TSD	Total lenght
DyakBariMITE	D. yakuba	1	AAEU02002077.1	Cont71.19	31780..32289	TA/TA	506

## Sheet: D. suzukii
Name	Species	Copy	GenBank	Contig	Cooordinates	TSD	Total lenght
DsuzBariMITE	D.suzukii	1	CAKG01021288.1	drspszk_2110120	6964..7369	TA/TA	406
DsuzBariMITE	D.suzukii	2	AWUT01006513.1	contig6513	41813..42259	TA/TA	443
DsuzBariMITE	D.suzukii	3	AWUT01015981.1	contig15981	9718..10186	TA/TA	465
DsuzBariMITE	D.suzukii	4	AWUT01009718.1	contig9718	1534..2002	TA/TA	465
DsuzBariMITE	D.suzukii	5	AWUT01008451.1	contig8451	3718..4186	TA/TA	465
DsuzBariMITE	D.suzukii	6	AWUT01000893.1	contig893	3956..4424	TA/TA	465
DsuzBariMITE	D.suzukii	7	AWUT01008222.1	contig8222	23989..24457	TA/TA	465
DsuzBariMITE	D.suzukii	8	AWUT01005254.1	contig5254	8459..8927	TA/TA	465
DsuzBariMITE	D.suzukii	9	AWUT01003771.1	contig3771	974..1442	TA/TA	465
DsuzBariMITE	D.suzukii	10	AWUT01000946.1	contig946	10115..10583	TA/TA	465
DsuzBariMITE	D.suzukii	11	AWUT01002560.1	contig2560	16606..17023	TA/TG	398

## Sheet: D. takahashii
Name	Species	Copy	GenBank	Contig	Cooordinates	TSD	Total lenght
DtakBariMITE	D. takahashi	1	AFFI02008544	Contig8541	85072..85153	TA/TA	82
DtakBariMITE	D. takahashi	2	AFFI02003987	Contig3984	1974..2055	AA/AA	82
DtakBariMITE	D. takahashi	3	AFFI02009619	Contig9616	1205..1124	TA/TA	80
DtakBariMITE	D. takahashi	4	AFFI02000951	Contig951	1612..1693	TA/TA	82
DtakBariMITE	D. takahashi	5	AFFI02006696	Contig6693	15403..15484	TA/TA	82
DtakBariMITE	D. takahashi	6	AFFI02005202	Contig5199	8527..8449	TA/TA	77
DtakBariMITE	D. takahashi	7	AFFI02006207	Contig6204	30563..30641	TA/TA	79
DtakBariMITE	D. takahashi	8	AFFI02007486	Contig7485	83027..83100	TA/TT	74

## Sheet: D. elegans
Name	Species	Copy	GenBank	Contig	Cooordinates	TSD	Total lenght
DeleBariMITE	D. elegans	1	AFFF02008116.1	8106	8292..8373	TA	78
DeleBariMITE	D. elegans	2	AFFF02007490.1	7480	283191..283272	TA/TT	80
DeleBariMITE	D. elegans	3	AFFF02008066.1	8056	283728..283813	TA	82
DeleBariMITE	D. elegans	4	AFFF02005158.1	5153	65026..65107	TA	78

## Sheet: D. rhopaloa
Name	Species	Copy	GenBank	Contig	Cooordinates	TSD	Total lenght
DrhoBariMITE	D. rhopaoa	1	AFPP02033070.1	33075	2045..2126	TA/TA	82
DrhoBariMITE	D. rhopaoa	2	AFPP02031151.1	31156	1642..1723	TA/TA	82
DrhoBariMITE	D. rhopaoa	3	AFPP02024573.1	24578	2243..2324	TA/TA	82
DrhoBariMITE	D. rhopaoa	4	AFPP02024431.1	24436	8282..8363	TA/TA	82
DrhoBariMITE	D. rhopaoa	5	AFPP02020414.1	20418	123492..123573	TA/TA	82
DrhoBariMITE	D. rhopaoa	6	AFPP02010689.1	10693	16212..16293	TA/TA	82
DrhoBariMITE	D. rhopaoa	7	AFPP02008974.1	8977	4295..4376	TA/TA	82
DrhoBariMITE	D. rhopaoa	8	AFPP02004689.1	4689	5262..5343	TA/TA	82
DrhoBariMITE	D. rhopaoa	9	AFPP02004619.1	4619	1228..1309	TA/TA	82
DrhoBariMITE	D. rhopaoa	10	AFPP02032953.1	32958	24971..25052	TA/TA	82
DrhoBariMITE	D. rhopaoa	11	AFPP02032953.1	32958	7207..7289	TA/TA	83
DrhoBariMITE	D. rhopaoa	12	AFPP02031895.1	31900	72826..72907	TA/TA	82
DrhoBariMITE	D. rhopaoa	13	AFPP02031339.1	31344	28174..28255	TA/TA	82
DrhoBariMITE	D. rhopaoa	14	AFPP02022708.1	22713	21148..21229	TA/TA	82
DrhoBariMITE	D. rhopaoa	15	AFPP02022509.1	22514	794..875	TA/TA	82
DrhoBariMITE	D. rhopaoa	16	AFPP02018074.1	18078	4900..4981	TA/TA	82
DrhoBariMITE	D. rhopaoa	17	AFPP02014434.1	14438	421..502	TA/TA	82
DrhoBariMITE	D. rhopaoa	18	AFPP02010331.1	10335	993..1074	TA/TA	82
DrhoBariMITE	D. rhopaoa	19	AFPP02025384.1	25389	69637..69719	TA/TA	83
DrhoBariMITE	D. rhopaoa	20	AFPP02031688.1	31693	475..555	TA/TA	81
DrhoBariMITE	D. rhopaoa	21	AFPP02031867.1	31872	3765..3846	TA/TA	82
DrhoBariMITE	D. rhopaoa	22	AFPP02031589.1	31594	1379..1460	TA/TA	82
DrhoBariMITE	D. rhopaoa	23	AFPP02021383.1	21387	1546..1627	TA/TA	82
DrhoBariMITE	D. rhopaoa	24	AFPP02013914.1	13918	402..483	TA/TA	82
DrhoBariMITE	D. rhopaoa	25	AFPP02012230.1	12234	335..416	TA/TA	82
DrhoBariMITE	D. rhopaoa	26	AFPP02004726.1	4726	324..405	TA/TA	82
DrhoBariMITE	D. rhopaoa	27	AFPP02010725.1	10729	19487..19567	TA/T	81
DrhoBariMITE	D. rhopaoa	28	AFPP02031265.1	31270	8838..8919	TA/TA	82
DrhoBariMITE	D. rhopaoa	29	AFPP02027085.1	27090	15898..15979	TA/TA	82
DrhoBariMITE	D. rhopaoa	30	AFPP02026755.1	26760	1218..1299	TA/TA	82
DrhoBariMITE	D. rhopaoa	31	AFPP02013148.1	13152	738..819	TA/TA	82
DrhoBariMITE	D. rhopaoa	32	AFPP02026979.1	26984	26437..26514	TA/TA	81
DrhoBariMITE	D. rhopaoa	33	AFPP02033415.1	33420	4465..4546	TA/TA	82
DrhoBariMITE	D. rhopaoa	34	AFPP02031369.1	31374	19692..19773	TA/TA	82
DrhoBariMITE	D. rhopaoa	35	AFPP02011408.1	11412	3828..3909	TA/TA	82
DrhoBariMITE	D. rhopaoa	36	AFPP02025413.1	25418	2132..2206	TA/TA	75
DrhoBariMITE	D. rhopaoa	37	AFPP02018928.1	18932	12543..12611	TA/TA	69

## Sheet: D. ficusphila
Name	Species	Copy	GenBank	Contig	Cooordinates	TSD	Total lenght	Notes
DficBariMITE	D. ficusphila	22	AFFG02006632.1	6644	12914..13600	TA/TA	687
DficBariMITE	D. ficusphila	1	AFFG02006288.1	6300	19483..19863	TA/TA	375
DficBariMITE	D. ficusphila	2	AFFG02000930.1	930	2616..3020	TA/TA	405
DficBariMITE	D. ficusphila	3	AFFG02001230.1	1230	154..771	TA/TA	618
DficBariMITE	D. ficusphila	4	AFFG02001532.1	1532	7259..7950	TA/TA	692
DficBariMITE	D. ficusphila	5	AFFG02004588.1	4600	2281..2969	TA/TA	689
DficBariMITE	D. ficusphila	6	AFFG02004927.1	4939	8466..8896	TA/TA	431
DficBariMITE	D. ficusphila	7	AFFG02004954.1	4966	27357..27862	TA/TA	506
DficBariMITE	D. ficusphila	8	AFFG02005013.1	5025	2357..3028	TA/TA	672
DficBariMITE	D. ficusphila	9	AFFG02005170.1	5182	2866..3554	TA/TA	689
DficBariMITE	D. ficusphila	10	AFFG02005308.1	5320	2410..3094	TA/TA	685
DficBariMITE	D. ficusphila	11	AFFG02005457.1	5469	50568..51263	TA/TA	696
DficBariMITE	D. ficusphila	12	AFFG02005457.1	5469	43164..43866	TA/TA	703
DficBariMITE	D. ficusphila	13	AFFG02005625.1	5637	9723..10295	TA/TA	573
DficBariMITE	D. ficusphila	14	AFFG02005664.1	5676	902..1587	TA/TA	686
DficBariMITE	D. ficusphila	15	AFFG02005768.1	5780	28450..29139	TA/TA	690
DficBariMITE	D. ficusphila	16	AFFG02006198.1	6210	1731..2426	TA/TA	696	Nested transposon insertion
DficBariMITE	D. ficusphila	17	AFFG02006249.1	6261	1924..2862	TA/TA	939
DficBariMITE	D. ficusphila	18	AFFG02006271.1	6283	1421..2134	TA/TA	714
DficBariMITE	D. ficusphila	19	AFFG02006315.1	6327	20565..21235	TA/TA	671
DficBariMITE	D. ficusphila	20	AFFG02006478.1	6490	15967..16658	TA/TA	692
DficBariMITE	D. ficusphila	21	AFFG02006478.1	6490	12160..12726	TA/TA	555
DficBariMITE	D. ficusphila	23	AFFG02007159.1	7171	5404..6093	TA/TA	690
DficBariMITE	D. ficusphila	24	AFFG02007343.1	7355	93..781	TA/TA	689
DficBariMITE	D. ficusphila	25	AFFG02007824.1	7836	179460..179982	TA/TA	523
DficBariMITE	D. ficusphila	26	AFFG02007941.1	7953	275910..276619	TA/TA	710
DficBariMITE	D. ficusphila	27	AFFG02008213.1	8225	298279..298968	TA/TA	690
DficBariMITE	D. ficusphila	28	AFFG02008214.1	8226	11285..11975	TA/TA	691
DficBariMITE	D. ficusphila	29	AFFG02008367.1	8379	38938..39634	TA/TA	697
DficBariMITE	D. ficusphila	30	AFFG02008544.1	8556	74233..74630	TA/TA	398
DficBariMITE	D. ficusphila	31	AFFG02008592.1	8604	15843..16531	TA/TA	689
DficBariMITE	D. ficusphila	32	AFFG02008699.1	8711	297574..298266	TA/TA	693
DficBariMITE	D. ficusphila	33	AFFG02008701.1	8713	142123..142800	TA/TA	678
DficBariMITE	D. ficusphila	34	AFFG02008718.1	8730	85979..86671	TA/TA	693
DficBariMITE	D. ficusphila	35	AFFG02008723.1	8735	10318..11020	TA/TA	703
DficBariMITE	D. ficusphila	36	AFFG02008818.1	8830	1541..2243	TA/TA	703
